# Supplementary material for: Substrate Stiffness and Stretch Regulate Profibrotic Mechanosignaling in Pulmonary Arterial Adventitial Fibroblasts
Source: Cells. 2021 Apr 23;10(5):1000. doi: 10.3390/cells10051000 (PMC8146344; doi:10.3390/cells10051000)
Supplement: Supplementary file 1 [file cells-10-01000-s001.zip]

Archive with 2 entries (2 files):
- Table S1 - DVJ 2021 PAAF stiffness Gel Stretch RT-PCR .xlsx
- Table S2 - IntDenCTCFActa2Col3.xlsx
