# Supplementary material for: Substrate Stiffness and Stretch Regulate Profibrotic Mechanosignaling in Pulmonary Arterial Adventitial Fibroblasts
Source: Cells. 2021 Apr 23;10(5):1000. doi: 10.3390/cells10051000 (PMC8146344; doi:10.3390/cells10051000)
Supplement: Supplementary file 1 [file cells-10-01000-s001.zip › Table S1 - DVJ 2021 PAAF stiffness Gel Stretch RT-PCR .xlsx]

## Sheet: Primers-All
	DVJ PCR on Vascular Tissues Project		Fwd	Rev	Fwd	Rev	reference
	Genes to run (have)	Accession #s	F1	R1	F2	R2
	beta-actin (to be used for house keeping gene)	NM_031144	TATCCTGGCCTCACTGTCCA	AAGGGTGTAAAACGCAGCTCA	ACCCGCGAGTACAACCTTC	ATGCCGTGTTCAATGGGGTA	Primer-Blast (NIH)	primers worked, but not a good control gene
	Col1a1	NM_053304.1	TTTCCCCCAACCCTGGAAAC	CAGTGGGCAGAAAGGGACTT	GGATCGACCCTAACCAAGGC	GATCGGAACCTTCGCTTCCA	Primer-Blast (NIH)
	Col1a2	NM_053356.1	TGTTGGCCCAGCTGGTAAAG	TGTTGGCCCAGCTGGTAAAG	CAAACCTGGTGAGAAAGGCCA	CGAATTCACCGGGAAGACCC	Primer-Blast (NIH)
	Col3a1	NM_032085.1	TGCAATGTGGGACCTGGTTT	GGGCAGTCTAGTGGCTCATC			Primer-Blast (NIH)
	Col4a1	NM_001135009.1	CTTCGTTGGCCTCTGTTTGC	TTCTTGTGGAGTTCTCGCCC	CTGGAACGAAAGGGACACGA	CCAGGAACATGGCCGAGAAT	https://www.kidneyinternational-online.org/article/S0085-2538(15)58496-2/pdf
	Col4a2	NC_005115.4	CGTAGTAGCAGACGTCACCC	GCGGGGCTCTATTCTTGTGT	CAAGAATAGAGCCCCGCTTC	ACGCAGTGGAGAAAGGACAAA	Primer-Blast (NIH)
	smooth muscle actin (alpha-actin?) Acta2 (vascular & aorta aActin)	X06801.1 & NM_031004.2	ACCATCGGGAATGAACGCTT	CTGTCAGCAATGCCTGGGTA	CAGCTATGTGGGGGACGAAG	TCCGTTAGCAAGGTCGGATG	Primer-Blast (NIH)
			ordered	worked well	didn't work well
	Genes & options				reference
	Hmbs	NM_013168.2	CCACCACAGGGGACAAGATT	GCATCACAAGGGTTTTCCCG	PMID:24833797
	Rat 18S	NR_046237.1	gctgagaagacggtcgaact	ttaatgatccttccgcaggt	PMCID: PMC3316266
	GAPDH	NM_017008.3	CCTCAAGATTGTCAGCAAT	CCATCCACAGTCTTCTGAGT	PMID: 23251561
	Mapk1	NM_053842.1	TGTTGCAGATCCAGACCATG	CAGCCCACAGACCAAATATCA
	B2m	NM_012512	CGAGACCGATGTATATGCTTGC	GTCCAGATGATTCAGAGCTCCA
	Rat 18S	NR_046237.1	GAGGCCCTGTAATTGGAATGAG	GCAGCAACTTTAATATACGCTATTGG	hits a paper (mouse), 100% homology to rat, PMCID: PMC3530602
	from paper:		Fwd:	Rev:	Reference
	Rat Loxl1		TACTTGCCTGTGCGAAACTCT	GTGGATGCCTGCACGTAGTT	PMID:24833797
	Rat Loxl2		GCATGGATTTGGCATGACTG	GCACACTCGTAACTCTTCTG	PMID24833797
	Col1a1	NM_053304.1	TTTCCCCCAACCCTGGAAAC	CAGTGGGCAGAAAGGGACTT	Primer-Blast (NIH)
	Col3a1	NM_032085.1	TGCAATGTGGGACCTGGTTT	GGGCAGTCTAGTGGCTCATC	Primer-Blast (NIH)
	aSMA (Acta2)	NM_031004.2	CAGCTATGTGGGGGACGAAG	TCCGTTAGCAAGGTCGGATG	Primer-Blast (NIH)
	Fibronectin		CAGCCCCTGATTGGAGTC	TGGGTGACACCTGAGTGAAC	PMID:24586871
	To Order:
priority	Genes	Accession#	Fwd-1	Rev-1	Reference	Fwd-2	Rev-2	Fwd-3	Rev-3	Fwd-4	Rev-4	Fwd-5	Rev-5	Fwd-6	Rev-6	Fwd-7	Rev-7
	IP-90 (Calnexin, Canx) (F1/R1, F2/R2)	NM_172008	GTCGTCCACTTTTCAGACTGC	TGCTAGAGCACTGGCTCAAA	Primer-Blast (NIH)	TCACCCAGGCTGTACAATGA	AGTCTGAAAAGTGGACGACAGA
1	Rat 18S (F2, R2)	NR_046237.1	gctgagaagacggtcgaact	ttaatgatccttccgcaggt	Biol Reprod. 2012 Mar; 86(3): 68.	GAPDH-F3	GAPDH-R3
1	GAPDH (F2, R2 in "1" spot)/F3,R3 in "2" spot	NM_017008.3	CTGCACCACCAACTGCTTAC	CAGAGGTGCCATCCAGAGTT	PMID: 28686688 / PMID: 27370069-->	TTAAGGGCATCCTGGGCTACAC	TTACTCCTTGGAGGCCATGTAGG
interchangable	Rat Loxl1 (F1,R1)		TACTTGCCTGTGCGAAACTCT	GTGGATGCCTGCACGTAGTT	PMID:24833797
	Rat Loxl2 (F1,R1)		GCATGGATTTGGCATGACTG	GCACACTCGTAACTCTTCTG	PMID:24833797
1	Col1a1 (F3, R3)	NM_053304.1	CATGTTCAGCTTTGTGGACCT	GCAGCTGACTTCAGGGATGT	PMID:24586871
1	Col3a1 (F3, R3)	NM_032085.1	TCCCCTGGAATCTGTGAATC	TGAGTCGAATTGGGGAGAAT	PMID:24586871
1	aSMA (Acta2) (F1,R1)	NM_031004.2	CAGCTATGTGGGGGACGAAG	TCCGTTAGCAAGGTCGGATG	Primer-Blast (NIH)
	Vimentin (F1,R1)	NM_031140	GCACCCTGCAGTCATTCAGA	GCAAGGATTCCACTTTACGTTCA	PMID:26819576
1	Fibronectin		CAGCCCCTGATTGGAGTC	TGGGTGACACCTGAGTGAAC	PMID:24586871
1	MMP2		ACCGTCGCCCATCATCAA	TTGC ACTGCCAACTCTTTGTCT	PMID: 20827315
1	MMP9	NM_031055.1	TCGAAGGCG ACCTCAAGTG	TTCGGTGTAGCTT TGGATCCA	PMID: 20827315/ Primer-Blast (NIH)-->	GATCCCCAGAGCGTTACTCG	GTTGTGGAAACTCACACGCC	CCTTTCTTATTGCCCGCACG	TTTCCAGATACGTTCCCGGC	TCGGATGGTTATCGCTGGTG	GCTCGAGTAGGACAGAAGCC	TATGGTTACACTCGGGCAGC	CTGAAGCATCAGCAAAGCGG	GCATCTGTATGGTCGTGGCT	TTTCCAGATACGTTCCCGGC	CGGATCCCCCAACCTTTACC	GAGTGGATAGCTCGGTGGTG
interchangable	Smad2	NM_019191.2	GAAGGAACAAAAGGTCCGGG	GCGGAGTGAATGGCAAGATG	Primer-Blast (NIH)	GAACAAAAGGTCCGGGGC	GTGTCCCACTGATCTACCGT	CCTCACTCACTGTAGACGGC	ACTTAGGCACTCGGCAAACA	TCCAGGCTCTTTGTGCCATT	TCACCTGTGCACGTTTGAGA	GTGCGATCTTTGTGCAGAGC	TTGACTAGCACAGTCCACGG
	Smad3	NM_013095.3	AACTGCAGTGCCGCTATCC	TTCACGTTCTGCGTGGTGAT	Primer-Blast (NIH)	TTCACGTTCTGCGTGGTGAT	ACAAGCGGCAGTAGATGACA	AGCTAACAGGTGGTGTGTCG	GGAAGAAGCGGTTCTCACCA	GGCAGGTCTACTTTCGGCAT		ACCATGAGTTACGGGCCA	CGCTCTGAATTGGAGGGATCA	GAGAGTAGAGACACCAGTGCTA	CAGTTGGGAGACTGGACGAAA
2	Nox4	NM_053524.1	GCCAACGAAGGGGTTAAACA	CTTCTGTGATCCGCGAAGGT	Primer-Blast (NIH)	TGTTGGGCCTAGGATTGTGTT	AGAAGTTCAGGGCGTTCACC
1	TGFbeta	NM_021578.2	AGGGCTACCATGCCAACTTC	CCACGTAGTAGACGATGGGC	Primer-Blast (NIH)	CGTCAGACATTCGGGAAGCA	CACTCAGGCGTATCAGTGGG
1	elastin	NM_012722.1	GGAAAGTTCCTGGTGTCGGT	AACCTTGGCCTTGACTCCTG	Primer-Blast (NIH)
12.19.19 JS	New Primers to Find/Design & Test	Order-->	Fwd-1	Rev-1	Reference	Fwd-2	Rev-2	Reference	Fwd-3	Rev-3
	MMP9/TIMP1
	ET1		TCTCGGAGAG CAGAGACACA	TGGACTTTGGAG TTTCTCCCT	PMID: 20967148	TTGCTCCTGCTCCTCCTTGAT	TAGACCTAGAAGGGCTTCCTAGT	PMID:22709650
	Hif1a		gtttactaaaggacaagtcacc	ttctgtttgttgaagggag	PMID 22432008	ACAGTATTCCAGCAGACTCAA	CCTACTGCTTGAAAAAGTGAA	PMID:22186139
	Serca2 (ATP2A2)		CAGTTCATCCGCTACCTCATCTCC	CGCAGTGGCAGGCAGACC	PMID: 21057045	TCGAAGAAGGTGAAGAAACGA	CTTGCCCATTTCAGGTTCAT	PMID: 29947686
	PLB or PLN		CATGCCAACGCAGTTACAACCT	TCGTGACCCTTCACGACGAT	PMID: 21057045	TGTGACGATCACAGAAGCC	GCAGCAGACATATCAAGATGAG	PMID: 10766920
	GAPDH (F4, R4)		GTTCCAGAGACAGCCGCATC	CGTTCACACCGACCTTCACC	PMID: 21057045
	Just to keep in mind for housekeeping genes		Fwd-1	Rev-1	Reference
	rat 28s		CAGTACGAATACAGACCG	GGCAACAACACATCATCAG

## Sheet: cDNA-All
Roche cDNA Kit	Change Only Yellow Areas	Number of samples X=	8					NEB ProtoScript cDNA Kit (cat # E6300)	Number of samples X=	30	Note: you do not need to increase sample number to account for overages, this is built into the formulas																					Thermo Maxima cDNA Kit (cat # M1661)	# samples =	10	Note: you do not need to increase sample number to account for overages, this is built into the formulas
Table 1								Table 1																								Table 1
Reagent	Vol 1rxn (ul)	Vol X rxns (ul)	date run:					Reagent	Vol 1rxn (μl)	Vol X rxns (μl)	date run:																					Reagent	Vol 1rxn (μl)	Vol X rxns (μl)	date run:
1ug RNA	varies (up to 10ul)	varies	operator:					1ng-1μg RNA	varies (1-6μl)	varies	operator:	JS																				1pg-5μg RNA	varies (up to 16uL)	varies	operator:
Oligo dT Primers	1	8.8						DEPC water	varies (up to 6μL)	varies																						DEPC water	varies	varies
Random Hexamers	2	17.6						Random & Oligo dT Primer Mix [6μM]	2	66	of each type (or combine first and add this total amount of mixed primers)																					Maxima Master Mix (5x)	4	44
water	varies	varies						Total Vol	8μL																							Total Vol	8μL
Total Vol	13ul							Thaw all kit components on ice. Keep on ice. Mix together Table 1 reagents, spin down. Optional: incubate at 70°C for 5min for larger targets																								Keep on ice. Mix RNA, H2O, and MM, spin down. PCR Program: 25C 10min, 50C 15min, 85C 5min.
Mix together Table 1 reagents, spin down. Optional: incubate at 65C for 10min for larger targets
Table 2								Table 2																											ng/Rxn
Reagent	Vol 1rxn (ul)	Vol X rxns (ul)						Reagent	Vol 1rxn (μl)	Vol X rxns (μl)	Program:																								100
RT Buffer	4	35.2						Reaction Mix	10	330	25°C for 5mins --> 42°C for 60mins-->80°C for 5mins--> hold at RT																				Sample Code	Sample Name	[RNA] (ng/ul)	RNA Vol (ul)	Water Vol (ul)
Rnase Inhibitor	0.5	4.4						M-MuLV Enzyme Mix	2	66																					Ctrl	Rat Skin	691	0.723589	15.2764	used 500ng input for primer testing
dNTP Mix	2	17.6						Total Vol	12μL	396																					Ctrl	Rat Tail	852.7	0.586373	15.4136
RT Enzyme	0.5	4.4						Make Master Mix of Table 2 reagents (in order)…add 12ul of Table 2 Master Mix to each tube from Table 1 (with RNA- total 20uL rxn), mix by pipetting, spin down, run program "NEB cDNA"																							1	35MCT	58.6	1.70648	14.2935
Total Vol	7ul											Normally: Dilute cDNA 1:10 (20uL into 180uL DEPC Water), add 8uL diluted cDNA into PCR reaction																			2	43MCT	12.2	8.19672	7.80328
Make Master Mix of Table 2 reagents (in order)…add 7ul of Table 2 Master Mix to each tube from Table 1 (with RNA), mix by pipetting, spin down, run program "Roche cDNA"								NEB Kit ng of input RNA per reaction			150																				3	44MCT	14.2	7.04225	8.95775
					Extraction Date	260:280	Sample Code	Sample Name	[RNA] (ng/ul)	RNA Vol (ul)	Water Vol (ul)																				4	46MCT	28	3.57143	12.4286
ng of input RNA per reaction			500		4.4.20	0.47	1	Frozen RV cFB 0.5kPa	0.6	166.667	-160.667																				5	48MCT	19	5.26316	10.7368
Sample Name	[RNA] (ng/ul)	RNA Vol (ul)	Water Vol (ul)		4.4.20	0.31	2	Frozen RV cFB 8kPa	0.2	500	-494	Ariel's samples: 12 wells * 8uL/well = 96, so dilute 1:5 (20uL cDNA + 80uL Water = 100uL) THESE SAMPLES CANNOT BE COMPARED TO OTHER PCR RESULTS WITH A DIFFERENT DILUTION OF CDNA!!!!																			6	49MCT	15.7	6.36943	9.63057
Exp 18 N1	144	3.47222	6.52778		4.4.20	1.81	3	Fresh RV cFB 0.5kPa	6.8	14.7059	-8.70588																				7	33PL	19.8	5.05051	10.9495
Exp 18 H1-1%	105	4.7619	5.2381		4.4.20	2.01	4	Fresh RV cFB 8kPa	31.8	3.14465	2.85535																				8	34PL	19.6	5.10204	10.898
Exp 18 H1-3%	114	4.38596	5.61404		4.4.20	1.99	5	PAAF 0.5kPa-A	24	4.16667	1.83333	Only ran these two samples																			9	33MCT	10.7	9.34579	6.65421
Exp 18 N2	120	4.16667	5.83333		4.4.20	1.87	6	PAAF 0.5kPa-B	8.8	11.3636	-5.36364																					dilute cDNA Reaction 5X (20uL reaction + 80uL DEPC water): add 8uL/PCR reaction
Exp 18 H2-1%	138	3.62319	6.37681		4.4.20	2.04	7	PAAF 8kPa-A	182.3	0.548546	5.45145
Exp 18 H2-3%	183	2.73224	7.26776		4.4.20	1.9	8	PAAF 8kPa-B	9.9	10.101	-4.10101																					Will dilute these 1:6 (20 + 200uL DEPC H2O = 120uL cDNA) to fit all the genes into one RT rxn
Exp 18 N3	288	1.73611	8.26389		4.27.20		9	PAAF plastic 1	617.5	0.242915	5.75709	NEB Kit ng of input RNA per reaction- Cytosoft Exp		Cytosoft samples: 12 wells * 8uL/well = 96, so dilute 1:5 (20uL cDNA + 80uL Water = 100uL) THESE SAMPLES CANNOT BE COMPARED TO OTHER PCR RESULTS WITH A DIFFERENT DILUTION OF CDNA!!!!
Exp 18 H3-1%	279	1.79211	8.20789		4.27.20		10	PAAF plastic 2	602.7	0.24888	5.75112
		#DIV/0!	#DIV/0!		4.27.20		11	PAAF plastic 3	608.6	0.246467	5.75353
		#DIV/0!	#DIV/0!		4.27.20		12	PAAF 0.5kPa 1	24.8	6.04839	-0.0483871		150				cDNA Plate
		#DIV/0!	#DIV/0!		4.27.20		13	PAAF 0.5kPa 2	29.1	5.15464	0.845361						1	2	3	4	5	6	7	8	9	10	11	12
		#DIV/0!	#DIV/0!		4.27.20		14	PAAF 0.5kPa 3	31	4.83871	1.16129					A	A1		A2		A3		B1		B2		B3
		#DIV/0!	#DIV/0!		4.27.20		15	PAAF 8kPa 1	190.4	0.787815	5.21218					B	C1		C2		C3		D1		D2		D3
		#DIV/0!	#DIV/0!		4.27.20		16	PAAF 8kPa 2	132	1.13636	4.86364					C	E1		E2		E3		Plastic 1		Plastic 2		Plastic 3
		#DIV/0!	#DIV/0!		4.27.20		17	PAAF 8kPa 3	376.1	0.39883	5.60117					D	0.5kPa- 1		0.5kPa- 2		0.5kPa- 3		8kPa- 1		8kPa- 2		8kPa- 3
		#DIV/0!	#DIV/0!		5.4.20	Stretched	18	3.24kPa Gel Stretch PAAF A1	97	3.09278	2.90722	NEB Kit ng of input RNA per reaction- 3.24kPa Gel Stretch Exp				E	3017		3019		3030		3032		3034		3036
		#DIV/0!	#DIV/0!		5.4.20	Stretched	19	3.24kPa Gel Stretch PAAF A2	68.2	4.39883	1.60117					F
		#DIV/0!	#DIV/0!		5.4.20	Stretched	20	3.24kPa Gel Stretch PAAF A3	76.6	3.91645	2.08355					G
		#DIV/0!	#DIV/0!		5.4.20	Stretched	21	3.24kPa Gel Stretch PAAF B1	55.1	5.44465	0.555354					H
		#DIV/0!	#DIV/0!		5.4.20	Stretched	22	3.24kPa Gel Stretch PAAF B2	53.8	5.57621	0.423792			Dilute cDNA 1:10 (20uL into 180uL DEPC Water), add 8uL diluted cDNA into PCR reaction
		#DIV/0!	#DIV/0!		5.4.20	Stretched	23	3.24kPa Gel Stretch PAAF B3	97.2	3.08642	2.91358
		#DIV/0!	#DIV/0!		5.4.20	Stretched	24	3.24kPa Gel Stretch PAAF C1	115.9	2.58844	3.41156		300
		#DIV/0!	#DIV/0!		5.4.20	Stretched	25	3.24kPa Gel Stretch PAAF C2	72.2	4.15512	1.84488
		#DIV/0!	#DIV/0!		5.4.20	Stretched	26	3.24kPa Gel Stretch PAAF C3	73.9	4.05954	1.94046
		#DIV/0!	#DIV/0!		5.4.20	Not Stretched	27	3.24kPa Gel Stretch PAAF D1	82.9	3.61882	2.38118
		#DIV/0!	#DIV/0!		5.4.20	Not Stretched	28	3.24kPa Gel Stretch PAAF D2	89.4	3.3557	2.6443
					5.4.20	Not Stretched	29	3.24kPa Gel Stretch PAAF D3	103.2	2.90698	3.09302
					5.4.20	Not Stretched	30	3.24kPa Gel Stretch PAAF E1	103	2.91262	3.08738
					5.4.20	Not Stretched	31	3.24kPa Gel Stretch PAAF E2	89.1	3.367	2.633
					5.4.20	Not Stretched	32	3.24kPa Gel Stretch PAAF E3	74.1	4.04858	1.95142
					5.4.20		33	FLNc KO Adult 3017	510.9	2.936	3.064	NEB Kit ng of input RNA per reaction- FLNc KO Adult Exp		Dilute cDNA 1:10 (20uL into 180uL DEPC Water), add 8uL diluted cDNA into PCR reaction
					5.4.20		34	FLNc KO Adult 3019	434.4	3.45304	2.54696
					5.4.20		35	FLNc KO Adult 3030	918.2	1.63363	4.36637		1500
					5.4.20		36	FLNc KO Adult 3032	513.7	2.91999	3.08001
					5.4.20		37	FLNc KO Adult 3034	640	2.34375	3.65625
					5.4.20		38	FLNc KO Adult 3036	701.6	2.13797	3.86203
					5.18.20		39	A1 0.48kPa No Stretch 24hr	56.5	5.30973	0.690265	A1
					5.18.20		40	A2 0.48kPa No Stretch 24hr	51.8	5.79151	0.208494	A2
					5.18.20		41	A3 0.48kPa No Stretch 24hr	41.6	7.21154	0	A3					1	2	3	4	5	6	7	8	9	10	11	12
					5.18.20		42	B1 0.48kPa 10% 24hr Stretch	60	5	1	B1				A	A1		A2		A3		B1		B2		B3
					5.18.20		43	B2 0.48kPa 10% 24hr Stretch	44.7	6.71141	0	B2		Dilute cDNA 1:10 (20uL into 180uL DEPC Water), add 8uL diluted cDNA into PCR reaction		B	C1		C2		C3		D1		D2		D3
					5.18.20		44	B3 0.48kPa 10% 24hr Stretch	54.1	5.54529	0.454713	B3	300			C	E1		E2		E3		F1		F2		F3
					5.18.20		45	C1 0.48kPa 10% 24hr Stretch	72.7	4.12655	1.87345	C1				D
					5.18.20		46	C2 0.48kPa 10% 24hr Stretch	49.9	6.01202	-0.012024	C2				E
					5.18.20		47	C3 0.48kPa 10% 24hr Stretch	57.3	5.2356	0.764398	C3				F
					5.18.20		48	D1 10.6kPa No Stretch 24hr	111.3	2.69542	3.30458	D1				G
					5.18.20		49	D2 10.6kPa No Stretch 24hr	119	2.52101	3.47899	D2				H
					5.18.20		50	D3 10.6kPa No Stretch 24hr	129.2	2.32198	3.67802	D3
					5.18.20		51	E1 10.6kPa 10% 24hr Stretch	114.1	2.62927	3.37073	E1
					5.18.20		52	E2 10.6kPa 10% 24hr Stretch	92.2	3.2538	2.7462	E2
					5.18.20		53	E3 10.6kPa 10% 24hr Stretch	82.6	3.63196	2.36804	E3
					5.18.20		54	F1 10.6kPa 10% 24hr Stretch	219.6	1.36612	4.63388	F1
					5.18.20		55	F2 10.6kPa 10% 24hr Stretch	93.7	3.20171	2.79829	F2
					5.18.20		56	F3 10.6kPa 10% 24hr Stretch	194.1	1.5456	4.4544	F3

## Sheet: PCR Setup-All
	Plate 1
	1	2	3	4	5	6	7	8	9	10	11	12
A	PAAF 0.5kPa-A GAPDH	PAAF 0.5kPa-A GAPDH	PAAF 0.5kPa-A 18S	PAAF 0.5kPa-A 18S	PAAF 0.5kPa-A Col1a1	PAAF 0.5kPa-A Col1a1	PAAF 0.5kPa-A Col3a1	PAAF 0.5kPa-A Col3a1	PAAF 0.5kPa-A SMA	PAAF 0.5kPa-A SMA	PAAF 0.5kPa-A Fibronectin	PAAF 0.5kPa-A Fibronectin		Samples	Genes
B	PAAF 8kPa-A GAPDH	PAAF 8kPa-A GAPDH	PAAF 8kPa-A 18S	PAAF 8kPa-A 18S	PAAF 8kPa-A Col1a1	PAAF 8kPa-A Col1a1	PAAF 8kPa-A Col3a1	PAAF 8kPa-A Col3a1	PAAF 8kPa-A SMA	PAAF 8kPa-A SMA	PAAF 8kPa-A Fibronectin	PAAF 8kPa-A Fibronectin	Cytosoft samples	PAAF plastic 1	18S
C	NTC GAPDH	NTC GAPDH	NTC 18S	NTC 18S	NTC Col1a1	NTC Col1a1	NTC Col3a1	NTC Col3a1	NTC SMA	NTC SMA	NTC Fibronectin	NTC Fibronectin		PAAF plastic 2
D														PAAF plastic 3	Col1a1
E														PAAF 0.5kPa 1	Col3a1
F														PAAF 0.5kPa 2	aSMA
G														PAAF 0.5kPa 3	Fibronectin
H														PAAF 8kPa 1
														PAAF 8kPa 2
	Plate 2				run by				date					PAAF 8kPa 3
	1	2	3	4	5	6	7	8	9	10	11	12	3.24kPa Gel Stretch Exp	3.24kPa Gel 10% Stretch 24hr PAAF A1	18S
A	A1 18S	A1 18S	A2 18S	A2 18S	A3 18S	A3 18S	B1 18S	B1 18S	B2 18S	B2 18S	B3 18S	B3 18S		3.24kPa Gel 10% Stretch 24hrPAAF A2
B	A1 Col1a1	A1 Col1a1	A2 Col1a1	A2 Col1a1	A3 Col1a1	A3 Col1a1	B1 Col1a1	B1 Col1a1	B2 Col1a1	B2 Col1a1	B3 Col1a1	B3 Col1a1		3.24kPa Gel 10% Stretch 24hrPAAF A3	Col1a1
C	A1 Col3a1	A1 Col3a1	A2 Col3a1	A2 Col3a1	A3 Col3a1	A3 Col3a1	B1 Col3a1	B1 Col3a1	B2 Col3a1	B2 Col3a1	B3 Col3a1	B3 Col3a1		3.24kPa Gel 10% Stretch 24hrPAAF B1	Col3a1
D	A1 aSMA	A1 aSMA	A2 aSMA	A2 aSMA	A3 aSMA	A3 aSMA	B1 aSMA	B1 aSMA	B2 aSMA	B2 aSMA	B3 aSMA	B3 aSMA		3.24kPa Gel 10% Stretch 24hrPAAF B2	aSMA
E	A1 Fibronectin	A1 Fibronectin	A2 Fibronectin	A2 Fibronectin	A3 Fibronectin	A3 Fibronectin	B1 Fibronectin	B1 Fibronectin	B2 Fibronectin	B2 Fibronectin	B3 Fibronectin	B3 Fibronectin		3.24kPa Gel 10% Stretch 24hrPAAF B3	Fibronectin
F	A1 Elastin	A1 Elastin	A2 Elastin	A2 Elastin	A3 Elastin	A3 Elastin	B1 Elastin	B1 Elastin	B2 Elastin	B2 Elastin	B3 Elastin	B3 Elastin		3.24kPa Gel 10% Stretch 24hrPAAF C1	Elastin
G	A1 Loxl1	A1 Loxl2	A2 Loxl3	A2 Loxl4	A3 Loxl5	A3 Loxl6	B1 Loxl7	B1 Loxl8	B2 Loxl9	B2 Loxl10	B3 Loxl11	B3 Loxl12		3.24kPa Gel 10% Stretch 24hrPAAF C2	Loxl1
H														3.24kPa Gel 10% Stretch 24hrPAAF C3
														3.24kPa Gel 10% Stretch 24hrPAAF D1
														3.24kPa Gel 10% Stretch 24hrPAAF D2
	Plate 3				run by				date					3.24kPa Gel 10% Stretch 24hrPAAF D3
														3.24kPa Gel 10% Stretch 24hrPAAF E1
	1	2	3	4	5	6	7	8	9	10	11	12		3.24kPa Gel 10% Stretch 24hrPAAF E2
A	C1 18S	C1 18S	C2 18S	C2 18S	C3 18S	C3 18S	D1 18S	D1 18S	D2 18S	D2 18S	D3 18S	D3 18S		3.24kPa Gel 10% Stretch 24hrPAAF E3
B	C1 Col1a1	C1 Col1a1	C2 Col1a1	C2 Col1a1	C3 Col1a1	C3 Col1a1	D1 Col1a1	D1 Col1a1	D2 Col1a1	D2 Col1a1	D3 Col1a1	D3 Col1a1		FLNc KO Adult 3017	FLNc designs
C	C1 Col3a1	C1 Col3a1	C2 Col3a1	C2 Col3a1	C3 Col3a1	C3 Col3a1	D1 Col3a1	D1 Col3a1	D2 Col3a1	D2 Col3a1	D3 Col3a1	D3 Col3a1		FLNc KO Adult 3019
D	C1 aSMA	C1 aSMA	C2 aSMA	C2 aSMA	C3 aSMA	C3 aSMA	D1 aSMA	D1 aSMA	D2 aSMA	D2 aSMA	D3 aSMA	D3 aSMA		FLNc KO Adult 3030
E	C1 Fibronectin	C1 Fibronectin	C2 Fibronectin	C2 Fibronectin	C3 Fibronectin	C3 Fibronectin	D1 Fibronectin	D1 Fibronectin	D2 Fibronectin	D2 Fibronectin	D3 Fibronectin	D3 Fibronectin		FLNc KO Adult 3032
F	C1 Elastin	C1 Elastin	C2 Elastin	C2 Elastin	C3 Elastin	C3 Elastin	D1 Elastin	D1 Elastin	D2 Elastin	D2 Elastin	D3 Elastin	D3 Elastin		FLNc KO Adult 3034
G	C1 Loxl1	C1 Loxl2	C2 Loxl3	C2 Loxl4	C3 Loxl5	C3 Loxl6	D1 Loxl7	D1 Loxl8	D2 Loxl9	D2 Loxl10	D3 Loxl11	D3 Loxl12		FLNc KO Adult 3036
H
	Plate 4				run by				date
	1	2	3	4	5	6	7	8	9	10	11	12
A	E1 18S	E1 18S	E2 18S	E2 18S	E3 18S	E3 18S	Plastic 1 18S	Plastic 1 18S	Plastic 2 18S	Plastic 2 18S	Plastic 3 18S	Plastic 3 18S
B	E1 Col1a1	E1 Col1a1	E2 Col1a1	E2 Col1a1	E3 Col1a1	E3 Col1a1	Plastic 1 Col1a1	Plastic 1 Col1a1	Plastic 2 Col1a1	Plastic 2 Col1a1	Plastic 3 Col1a1	Plastic 3 Col1a1
C	E1 Col3a1	E1 Col3a1	E2 Col3a1	E2 Col3a1	E3 Col3a1	E3 Col3a1	Plastic 1 Col3a1	Plastic 1 Col3a1	Plastic 2 Col3a1	Plastic 2 Col3a1	Plastic 3 Col3a1	Plastic 3 Col3a1
D	E1 aSMA	E1 aSMA	E2 aSMA	E2 aSMA	E3 aSMA	E3 aSMA	Plastic 1 SMA	Plastic 1 SMA	Plastic 2 SMA	Plastic 2 SMA	Plastic 3 SMA	Plastic 3 SMA
E	E1 Fibronectin	E1 Fibronectin	E2 Fibronectin	E2 Fibronectin	E3 Fibronectin	E3 Fibronectin	Plastic 1 Fibronectin	Plastic 1 Fibronectin	Plastic 2 Fibronectin	Plastic 2 Fibronectin	Plastic 3 Fibronectin	Plastic 3 Fibronectin
F	E1 Elastin	E1 Elastin	E2 Elastin	E2 Elastin	E3 Elastin	E3 Elastin
G	E1 Loxl1	E1 Loxl2	E2 Loxl3	E2 Loxl4	E3 Loxl5	E3 Loxl6
H
													PAAF plastic 1	18S
													PAAF plastic 2
	Plate 5				run by				date				PAAF plastic 3	Col1a1
													PAAF 0.5kPa 1	Col3a1
	1	2	3	4	5	6	7	8	9	10	11	12	PAAF 0.5kPa 2	aSMA
A	0.5kPa 1 18S	0.5kPa 1 18S	0.5kPa 2 18S	0.5kPa 2 18S	0.5kPa 3 18S	0.5kPa 3 18S	8kPa 1 18S	8kPa 1 18S	8kPa 2 18S	8kPa 2 18S	8kPa 3 18S	8kPa 3 18S	PAAF 0.5kPa 3	Fibronectin
B	0.5kPa 1 Col1a1	0.5kPa 1 Col1a1	0.5kPa 2 Col1a1	0.5kPa 2 Col1a1	0.5kPa 3 Col1a1	0.5kPa 3 Col1a1	8kPa 1 Col1a1	8kPa 1 Col1a1	8kPa 2 Col1a1	8kPa 2 Col1a1	8kPa 3 Col1a1	8kPa 3 Col1a1	PAAF 8kPa 1
C	0.5kPa 1 Col3a1	0.5kPa 1 Col3a1	0.5kPa 2 Col3a1	0.5kPa 2 Col3a1	0.5kPa 3 Col3a1	0.5kPa 3 Col3a1	8kPa 1 Col3a1	8kPa 1 Col3a1	8kPa 2 Col3a1	8kPa 2 Col3a1	8kPa 3 Col3a1	8kPa 3 Col3a1	PAAF 8kPa 2
D	0.5kPa 1 SMA	0.5kPa 1 SMA	0.5kPa 2 SMA	0.5kPa 2 SMA	0.5kPa 3 SMA	0.5kPa 3 SMA	8kPa 1 SMA	8kPa 1 SMA	8kPa 2 SMA	8kPa 2 SMA	8kPa 3 SMA	8kPa 3 SMA	PAAF 8kPa 3
E	0.5kPa 1 Fibronectin	0.5kPa 1 Fibronectin	0.5kPa 2 Fibronectin	0.5kPa 2 Fibronectin	0.5kPa 3 Fibronectin	0.5kPa 3 Fibronectin	8kPa 1 Fibronectin	8kPa 1 Fibronectin	8kPa 2 Fibronectin	8kPa 2 Fibronectin	8kPa 3 Fibronectin	8kPa 3 Fibronectin
F
G
H
	Plate 6						JS				5.20.20
	1	2	3	4	5	6	7	8	9	10	11	12
A	A1 18S	A1 18S	A2 18S	A2 18S	A3 18S	A3 18S	B1 18S	B1 18S	B2 18S	B2 18S	B3 18S	B3 18S
B	A1 Col1a1	A1 Col1a1	A2 Col1A2	A2 Col1A2	A3 Col1A3	A3 Col1A3	B1 Col1B1	B1 Col1B1	B2 Col1B2	B2 Col1B2	B3 Col1B3	B3 Col1B3	Genes	Samples
C	A1 Col3a1	A1 Col3a1	A2 Col3A2	A2 Col3A2	A3 Col3A3	A3 Col3A3	B1 Col3B1	B1 Col3B1	B2 Col3B2	B2 Col3B2	B3 Col3B3	B3 Col3B3	18S	A1 0.48kPa No Stretch 24hr
D	A1 aSMA	A1 aSMA	A2 aSMA	A2 aSMA	A3 aSMA	A3 aSMA	B1 aSMA	B1 aSMA	B2 aSMA	B2 aSMA	B3 aSMA	B3 aSMA	Col1a1	A2 0.48kPa No Stretch 24hr
E	A1 Fibrn	A1 Fibrn	A2 Fibrn	A2 Fibrn	A3 Fibrn	A3 Fibrn	B1 Fibrn	B1 Fibrn	B2 Fibrn	B2 Fibrn	B3 Fibrn	B3 Fibrn	Col3a1	A3 0.48kPa No Stretch 24hr
F	A1 Elastin	A1 Elastin	A2 Elastin	A2 Elastin	A3 Elastin	A3 Elastin	B1 Elastin	B1 Elastin	B2 Elastin	B2 Elastin	B3 Elastin	B3 Elastin	aSMA	B1 0.48kPa 10% 24hr Stretch
G	A1 Loxl1	A1 Loxl1	A2 Loxl1	A2 Loxl1	A3 Loxl1	A3 Loxl1	B1 Loxl1	B1 Loxl1	B2 Loxl1	B2 Loxl1	B3 Loxl1	B3 Loxl1	Fibronectin	B2 0.48kPa 10% 24hr Stretch
H													Elastin	B3 0.48kPa 10% 24hr Stretch
													Loxl1	C1 0.48kPa 10% 24hr Stretch
	Plate 7						JS				5.20.20			C2 0.48kPa 10% 24hr Stretch
														C3 0.48kPa 10% 24hr Stretch
	1	2	3	4	5	6	7	8	9	10	11	12		D1 10.6kPa No Stretch 24hr
A	C1 18S	C1 18S	C2 18S	C2 18S	C3 18S	C3 18S	D1 18S	D1 18S	D2 18S	D2 18S	D3 18S	D3 18S		D2 10.6kPa No Stretch 24hr
B	C1 Col1C1	C1 Col1C1	C2 Col1C2	C2 Col1C2	C3 Col1C3	C3 Col1C3	D1 Col1D1	D1 Col1D1	D2 Col1D2	D2 Col1D2	D3 Col1D3	D3 Col1D3		D3 10.6kPa No Stretch 24hr
C	C1 Col3C1	C1 Col3C1	C2 Col3C2	C2 Col3C2	C3 Col3C3	C3 Col3C3	D1 Col3D1	D1 Col3D1	D2 Col3D2	D2 Col3D2	D3 Col3D3	D3 Col3D3		E1 10.6kPa 10% 24hr Stretch
D	C1 aSMA	C1 aSMA	C2 aSMA	C2 aSMA	C3 aSMA	C3 aSMA	D1 aSMA	D1 aSMA	D2 aSMA	D2 aSMA	D3 aSMA	D3 aSMA		E2 10.6kPa 10% 24hr Stretch
E	C1 Fibrn	C1 Fibrn	C2 Fibrn	C2 Fibrn	C3 Fibrn	C3 Fibrn	D1 Fibrn	D1 Fibrn	D2 Fibrn	D2 Fibrn	D3 Fibrn	D3 Fibrn		E3 10.6kPa 10% 24hr Stretch
F	C1 Elastin	C1 Elastin	C2 Elastin	C2 Elastin	C3 Elastin	C3 Elastin	D1 Elastin	D1 Elastin	D2 Elastin	D2 Elastin	D3 Elastin	D3 Elastin		F1 10.6kPa 10% 24hr Stretch
G	C1 Loxl1	C1 Loxl1	C2 Loxl1	C2 Loxl1	C3 Loxl1	C3 Loxl1	D1 Loxl1	D1 Loxl1	D2 Loxl1	D2 Loxl1	D3 Loxl1	D3 Loxl1		F2 10.6kPa 10% 24hr Stretch
H	JS-T S	JS-T S	JS-N S	JS-N S	JS-T RNaseP	JS-T RNaseP	JS-N RNaseP	JS-N RNaseP	JS-T N	JS-T N	JS-N N	JS-N N		F3 10.6kPa 10% 24hr Stretch
	Plate 8						JS				5.20.20
	1	2	3	4	5	6	7	8	9	10	11	12
A	E1 18S	E1 18S	E2 18S	E2 18S	E3 18S	E3 18S	F1 18S	F1 18S	F2 18S	F2 18S	F3 18S	F3 18S
B	E1 Col1E1	E1 Col1E1	E2 Col1E2	E2 Col1E2	E3 Col1E3	E3 Col1E3	F1 Col1F1	F1 Col1F1	F2 Col1F2	F2 Col1F2	F3 Col1F3	F3 Col1F3
C	E1 Col3E1	E1 Col3E1	E2 Col3E2	E2 Col3E2	E3 Col3E3	E3 Col3E3	F1 Col3F1	F1 Col3F1	F2 Col3F2	F2 Col3F2	F3 Col3F3	F3 Col3F3
D	E1 aSMA	E1 aSMA	E2 aSMA	E2 aSMA	E3 aSMA	E3 aSMA	F1 aSMA	F1 aSMA	F2 aSMA	F2 aSMA	F3 aSMA	F3 aSMA
E	E1 Fibrn	E1 Fibrn	E2 Fibrn	E2 Fibrn	E3 Fibrn	E3 Fibrn	F1 Fibrn	F1 Fibrn	F2 Fibrn	F2 Fibrn	F3 Fibrn	F3 Fibrn
F	E1 Elastin	E1 Elastin	E2 Elastin	E2 Elastin	E3 Elastin	E3 Elastin	F1 Elastin	F1 Elastin	F2 Elastin	F2 Elastin	F3 Elastin	F3 Elastin
G	E1 Loxl1	E1 Loxl1	E2 Loxl1	E2 Loxl1	E3 Loxl1	E3 Loxl1	F1 Loxl1	F1 Loxl1	F2 Loxl1	F2 Loxl1	F3 Loxl1	F3 Loxl1
H
	Plate 9						AW				6.24.20
	1	2	3	4	5	6	7	8	9	10	11	12
A	A1 18S	A2 18S	A3 18S	B1 18S	B2 18S	B3 18S	A1 18S	A2 18S	A3 18S	B1 18S	B2 18S	B3 18S
B	A1 col1	A2 col1	A3 col1	B1 col1	B2 col1	B3 col1	A1 col1	A2 col1	A3 col1	B1 col1	B2 col1	B3 col1
C	A1 col3	A2 col3	A3 col3	B1 col3	B2 col3	B3 col3	A1 col3	A2 col3	A3 col3	B1 col3	B2 col3	B3 col3
D	A1 SMA	A2 SMA	A3 SMA	B1 SMA	B2 SMA	B3 SMA	A1 SMA	A2 SMA	A3 SMA	B1 SMA	B2 SMA	B3 SMA
E	A1 Fib	A2 Fib	A3 Fib	B1 Fib	B2 Fib	B3 Fib	A1 Fib	A2 Fib	A3 Fib	B1 Fib	B2 Fib	B3 Fib
F	A1 Lox	A2 Lox	A3 Lox	B1 Lox	B2 Lox	B3 Lox	A1 Lox	A2 Lox	A3 Lox	B1 Lox	B2 Lox	B3 Lox
G	A1 Eln	A2 Eln	A3 Eln	B1 Eln	B2 Eln	B3 Eln	A1 Eln	A2 Eln	A3 Eln	B1 Eln	B2 Eln	B3 Eln
H
	Plate 10						AW					6.25.20
	1	2	3	4	5	6	7	8	9	10	11	12
A	C1 18S	C2 18S	C3 18S	D1 18S	D2 18S	D3 18S	C1 18S	C2 18S	C3 18S	D1 18S	D2 18S	D3 18S
B	C1 col1	C2 col1	C3 col1	D1 col1	D2 col1	D3 col1	C1 col1	C2 col1	C3 col1	D1 col1	D2 col1	D3 col1
C	C1 col3	C2 col3	C3 col3	D1 col3	D2 col3	D3 col3	C1 col3	C2 col3	C3 col3	D1 col3	D2 col3	D3 col3
D	C1 SMA	C2 SMA	C3 SMA	D1 SMA	D2 SMA	D3 SMA	C1 SMA	C2 SMA	C3 SMA	D1 SMA	D2 SMA	D3 SMA
E	C1 Fib	C2 Fib	C3 Fib	D1 Fib	D2 Fib	D3 Fib	C1 Fib	C2 Fib	C3 Fib	D1 Fib	D2 Fib	D3 Fib
F	C1 Lox	C2 Lox	C3 Lox	D1 Lox	D2 Lox	D3 Lox	C1 Lox	C2 Lox	C3 Lox	D1 Lox	D2 Lox	D3 Lox
G	C1 Eln	C2 Eln	C3 Eln	D1 Eln	D2 Eln	D3 Eln	C1 Eln	C2 Eln	C3 Eln	D1 Eln	D2 Eln	D3 Eln
H
	Plate 11						AW					6.25.20
	1	2	3	4	5	6	7	8	9	10	11	12
A	E1 18S	E2 18S	E3 18S	F1 18S	F2 18S	F3 18S	E1 18S	E2 18S	E3 18S	F1 18S	F2 18S	F3 18S
B	E1 col1	E2 col1	E3 col1	F1 col1	F2 col1	F3 col1	E1 col1	E2 col1	E3 col1	F1 col1	F2 col1	F3 col1
C	E1 col3	E2 col3	E3 col3	F1 col3	F2 col3	F3 col3	E1 col3	E2 col3	E3 col3	F1 col3	F2 col3	F3 col3
D	E1 SMA	E2 SMA	E3 SMA	F1 SMA	F2 SMA	F3 SMA	E1 SMA	E2 SMA	E3 SMA	F1 SMA	F2 SMA	F3 SMA
E	E1 Fib	E2 Fib	E3 Fib	F1 Fib	F2 Fib	F3 Fib	E1 Fib	E2 Fib	E3 Fib	F1 Fib	F2 Fib	F3 Fib
F	E1 Lox	E2 Lox	E3 Lox	F1 Lox	F2 Lox	F3 Lox	E1 Lox	E2 Lox	E3 Lox	F1 Lox	F2 Lox	F3 Lox
G	E1 Eln	E2 Eln	E3 Eln	F1 Eln	F2 Eln	F3 Eln	E1 Eln	E2 Eln	E3 Eln	F1 Eln	F2 Eln	F3 Eln
H
	Plate 12							AW				6.25.20
	1	2	3	4	5	6	7	8	9	10	11	12
A	G1 18S	G2 18S	G3 18S	H1 18S	H2 18S	H3 18S	G1 18S	G2 18S	G3 18S	H1 18S	H2 18S	H3 18S
B	G1 col1	G2 col1	G3 col1	H1 col1	H2 col1	H3 col1	G1 col1	G2 col1	G3 col1	H1 col1	H2 col1	H3 col1
C	G1 col3	G2 col3	G3 col3	H1 col3	H2 col3	H3 col3	G1 col3	G2 col3	G3 col3	H1 col3	H2 col3	H3 col3
D	G1 SMA	G2 SMA	G3 SMA	H1 SMA	H2 SMA	H3 SMA	G1 SMA	G2 SMA	G3 SMA	H1 SMA	H2 SMA	H3 SMA
E	G1 Fib	G2 Fib	G3 Fib	H1 Fib	H2 Fib	H3 Fib	G1 Fib	G2 Fib	G3 Fib	H1 Fib	H2 Fib	H3 Fib
F	G1 Lox	G2 Lox	G3 Lox	H1 Lox	H2 Lox	H3 Lox	G1 Lox	G2 Lox	G3 Lox	H1 Lox	H2 Lox	H3 Lox
G	G1 Eln	G2 Eln	G3 Eln	H1 Eln	H2 Eln	H3 Eln	G1 Eln	G2 Eln	G3 Eln	H1 Eln	H2 Eln	H3 Eln
H
	Plate 13							AW				6.25.20
	1	2	3	4	5	6	7	8	9	10	11	12
A	J1 18S	J2 18S	J3 18S	K1 18S	K2 18S	K3 18S	J1 18S	J2 18S	J3 18S	K1 18S	K2 18S	K3 18S
B	J1 col1	J2 col1	J3 col1	K1 col1	K2 col1	K3 col1	J1 col1	J2 col1	J3 col1	K1 col1	K2 col1	K3 col1
C	J1 col3	J2 col3	J3 col3	K1 col3	K2 col3	K3 col3	J1 col3	J2 col3	J3 col3	K1 col3	K2 col3	K3 col3
D	J1 SMA	J2 SMA	J3 SMA	K1 SMA	K2 SMA	K3 SMA	J1 SMA	J2 SMA	J3 SMA	K1 SMA	K2 SMA	K3 SMA
E	J1 Fib	J2 Fib	J3 Fib	K1 Fib	K2 Fib	K3 Fib	J1 Fib	J2 Fib	J3 Fib	K1 Fib	K2 Fib	K3 Fib
F	J1 Lox	J2 Lox	J3 Lox	K1 Lox	K2 Lox	K3 Lox	J1 Lox	J2 Lox	J3 Lox	K1 Lox	K2 Lox	K3 Lox
G	J1 Eln	J2 Eln	J3 Eln	K1 Eln	K2 Eln	K3 Eln	J1 Eln	J2 Eln	J3 Eln	K1 Eln	K2 Eln	K3 Eln
H
	Plate 14
	1	2	3	4	5	6	7	8	9	10	11	12
A	J1 18S	J2 18S	J3 18S	K1 18S	K2 18S	K3 18S	J1 18S	J2 18S	J3 18S	K1 18S	K2 18S	K3 18S
B	J1 SMA	J2 SMA	J3 SMA	K1 SMA	K2 SMA	K3 SMA	J1 SMA	J2 SMA	J3 SMA	K1 SMA	K2 SMA	K3 SMA
C
D
E
F
G
H													\
	1	2	3	4	5	6	7	8	9	10	11	12
A
B
C
D
E
F
G
H

## Sheet: Raw Data 
						Block Type	96well													Block Type	96well												Block Type	96well												Block Type	96well
						Chemistry	SYBR_GREEN													Chemistry	SYBR_GREEN												Chemistry	SYBR_GREEN												Chemistry	SYBR_GREEN
						Experiment File Name	C:\Applied Biosystems\StepOne Software v2.3\experiments\4-3-20 PAAF stiffness RT-PCR.eds												Plate 2-->	Experiment File Name	C:\Applied Biosystems\StepOne Software v2.3\experiments\5-6-20 DVJ PAAFPCR Plate 2.eds												Experiment File Name	C:\Applied Biosystems\StepOne Software v2.3\experiments\5-6-20 DVJ PAAF PCR Plate 3.eds												Experiment File Name	C:\Applied Biosystems\StepOne Software v2.3\experiments\5-7-20 DVJPAAF PCR Plate 4.eds
						Experiment Run End Time	2020-04-03 14:37:36 PM PDT													Experiment Run End Time	2020-05-06 12:48:47 PM PDT											Plate 3-->	Experiment Run End Time	2020-05-06 14:13:27 PM PDT												Experiment Run End Time	2020-05-07 10:25:19 AM PDT
						Instrument Type	steponeplus													Instrument Type	steponeplus												Instrument Type	steponeplus												Instrument Type	steponeplus
						Passive Reference														Passive Reference													Passive Reference												Plate 4-->	Passive Reference
						Well	Sample Name	Target Name	Task	Reporter	Quencher	RQ	RQ Min	RQ Max	Cт	Cт Mean	Cт SD			Well	Sample Name	Target Name	Task	Reporter	Quencher	RQ	RQ Min	RQ Max	Cт	Cт Mean	Cт SD		Well	Sample Name	Target Name	Task	Reporter	Quencher	RQ	RQ Min	RQ Max	Cт	Cт Mean	Cт SD		Well	Sample Name	Target Name	Task
						A1	PAAF 0.5kPa-A	GAPDH	UNKNOWN	SYBR	None				3.60947	3.60947				A1	A1	18S	UNKNOWN	SYBR	None				16.9132	16.7786	0.190368		A1	C1	18S	UNKNOWN	SYBR	None				16.7219	16.5977	0.175684		A1	E1	18S	UNKNOWN
						A2	PAAF 0.5kPa-A	GAPDH	UNKNOWN	SYBR	None				Undetermined	3.60947				A2	A1	18S	UNKNOWN	SYBR	None				16.644	16.7786	0.190368		A2	C1	18S	UNKNOWN	SYBR	None				16.4734	16.5977	0.175684		A2	E1	18S	UNKNOWN
						A3	PAAF 0.5kPa-A	18S	UNKNOWN	SYBR	None	1			14.8437	14.8596	0.0224781			A3	A2	18S	UNKNOWN	SYBR	None				16.6274	16.636	0.0122475		A3	C2	18S	UNKNOWN	SYBR	None				16.6185	16.5984	0.0284535		A3	E2	18S	UNKNOWN
						A4	PAAF 0.5kPa-A	18S	UNKNOWN	SYBR	None	1			14.8755	14.8596	0.0224781			A4	A2	18S	UNKNOWN	SYBR	None				16.6447	16.636	0.0122475		A4	C2	18S	UNKNOWN	SYBR	None				16.5782	16.5984	0.0284535		A4	E2	18S	UNKNOWN
						A5	PAAF 0.5kPa-A	Col1a1	UNKNOWN	SYBR	None	1			13.5793	13.6261	0.0662285			A5	A3	18S	UNKNOWN	SYBR	None				16.7398	16.6394	0.141984		A5	C3	18S	UNKNOWN	SYBR	None				16.9011	16.8227	0.110932		A5	E3	18S	UNKNOWN
						A6	PAAF 0.5kPa-A	Col1a1	UNKNOWN	SYBR	None	1			13.6729	13.6261	0.0662285			A6	A3	18S	UNKNOWN	SYBR	None				16.539	16.6394	0.141984		A6	C3	18S	UNKNOWN	SYBR	None				16.7442	16.8227	0.110932		A6	E3	18S	UNKNOWN
						A7	PAAF 0.5kPa-A	Col3a1	UNKNOWN	SYBR	None	1			19.4286	19.2943	0.189864			A7	B1	18S	UNKNOWN	SYBR	None				16.313	16.3131	0.00010385		A7	D1	18S	UNKNOWN	SYBR	None				16.8882	16.9192	0.0439042		A7	Plastic 1	18S	UNKNOWN
						A8	PAAF 0.5kPa-A	Col3a1	UNKNOWN	SYBR	None	1			19.1601	19.2943	0.189864			A8	B1	18S	UNKNOWN	SYBR	None				16.3132	16.3131	0.00010385		A8	D1	18S	UNKNOWN	SYBR	None				16.9503	16.9192	0.0439042		A8	Plastic 1	18S	UNKNOWN
						A9	PAAF 0.5kPa-A	SMA	UNKNOWN	SYBR	None	1			19.9058	19.3066	0.84739			A9	B2	18S	UNKNOWN	SYBR	None				16.8956	16.9033	0.0109433		A9	D2	18S	UNKNOWN	SYBR	None				16.4882	16.4932	0.00711843		A9	Plastic 2	18S	UNKNOWN
						A10	PAAF 0.5kPa-A	SMA	UNKNOWN	SYBR	None	1			18.7074	19.3066	0.84739			A10	B2	18S	UNKNOWN	SYBR	None				16.911	16.9033	0.0109433		A10	D2	18S	UNKNOWN	SYBR	None				16.4983	16.4932	0.00711843		A10	Plastic 2	18S	UNKNOWN
						A11	PAAF 0.5kPa-A	Fibronectin	UNKNOWN	SYBR	None	1			20.0583	19.8416	0.306474			A11	B3	18S	UNKNOWN	SYBR	None				16.0771	16.1332	0.0793089		A11	D3	18S	UNKNOWN	SYBR	None				16.8866	16.8931	0.00925477		A11	Plastic 3	18S	UNKNOWN
						A12	PAAF 0.5kPa-A	Fibronectin	UNKNOWN	SYBR	None	1			19.6249	19.8416	0.306474			A12	B3	18S	UNKNOWN	SYBR	None				16.1893	16.1332	0.0793089		A12	D3	18S	UNKNOWN	SYBR	None				16.8997	16.8931	0.00925477		A12	Plastic 3	18S	UNKNOWN
						B1	PAAF 8kPa-A	GAPDH	UNKNOWN	SYBR	None				15.744	15.5826	0.228291			B1	A1	Col1a1	UNKNOWN	SYBR	None	1	0.668153	1.49666	19.4689	19.4562	0.0179512		B1	C1	Col1a1	UNKNOWN	SYBR	None	1	0.689099	1.45117	18.3477	18.3352	0.0177098		B1	E1	Col1a1	UNKNOWN
						B2	PAAF 8kPa-A	GAPDH	UNKNOWN	SYBR	None				15.4212	15.5826	0.228291			B2	A1	Col1a1	UNKNOWN	SYBR	None	1	0.668153	1.49666	19.4435	19.4562	0.0179512		B2	C1	Col1a1	UNKNOWN	SYBR	None	1	0.689099	1.45117	18.3227	18.3352	0.0177098		B2	E1	Col1a1	UNKNOWN
						B3	PAAF 8kPa-A	18S	UNKNOWN	SYBR	None	2838.34	1487.24	5416.87	15.2173	15.3619	0.204465			B3	A2	Col1a1	UNKNOWN	SYBR	None	0.748033	0.458005	1.22172	19.5682	19.7325	0.2323		B3	C2	Col1a1	UNKNOWN	SYBR	None	0.723658	0.514677	1.01749	18.69	18.8025	0.15907		B3	E2	Col1a1	UNKNOWN
						B4	PAAF 8kPa-A	18S	UNKNOWN	SYBR	None	2838.34	1487.24	5416.87	15.5065	15.3619	0.204465			B4	A2	Col1a1	UNKNOWN	SYBR	None	0.748033	0.458005	1.22172	19.8967	19.7325	0.2323		B4	C2	Col1a1	UNKNOWN	SYBR	None	0.723658	0.514677	1.01749	18.915	18.8025	0.15907		B4	E2	Col1a1	UNKNOWN
						B5	PAAF 8kPa-A	Col1a1	UNKNOWN	SYBR	None	4427.98	1855.3	10568.1	13.2439	13.4868	0.343566			B5	A3	Col1a1	UNKNOWN	SYBR	None	0.82085	0.595773	1.13096	19.5636	19.6019	0.0541759		B5	C3	Col1a1	UNKNOWN	SYBR	None	0.73289	0.547003	0.981947	18.9496	19.0085	0.0832916		B5	E3	Col1a1	UNKNOWN
						B6	PAAF 8kPa-A	Col1a1	UNKNOWN	SYBR	None	4427.98	1855.3	10568.1	13.7298	13.4868	0.343566			B6	A3	Col1a1	UNKNOWN	SYBR	None	0.82085	0.595773	1.13096	19.6402	19.6019	0.0541759		B6	C3	Col1a1	UNKNOWN	SYBR	None	0.73289	0.547003	0.981947	19.0674	19.0085	0.0832916		B6	E3	Col1a1	UNKNOWN
						B7	PAAF 8kPa-A	Col3a1	UNKNOWN	SYBR	None	4964.22	3044.96	8093.22	18.9618	18.9901	0.0400078			B7	B1	Col1a1	UNKNOWN	SYBR	None	0.872007	0.647721	1.17396	19.0886	19.1883	0.140994		B7	D1	Col1a1	UNKNOWN	SYBR	None	0.747488	0.602002	0.928134	19.011	19.0766	0.0927784		B7	Plastic 1	Col1a1	UNKNOWN
						B8	PAAF 8kPa-A	Col3a1	UNKNOWN	SYBR	None	4964.22	3044.96	8093.22	19.0184	18.9901	0.0400078			B8	B1	Col1a1	UNKNOWN	SYBR	None	0.872007	0.647721	1.17396	19.288	19.1883	0.140994		B8	D1	Col1a1	UNKNOWN	SYBR	None	0.747488	0.602002	0.928134	19.1422	19.0766	0.0927784		B8	Plastic 1	Col1a1	UNKNOWN
						B9	PAAF 8kPa-A	SMA	UNKNOWN	SYBR	None	21106.5	63.2796	7039901	14.973	16.9143	2.74547			B9	B2	Col1a1	UNKNOWN	SYBR	None	1.11686	1.08761	1.1469	19.4171	19.4215	0.00621346		B9	D2	Col1a1	UNKNOWN	SYBR	None	0.701707	0.64124	0.767876	18.7716	18.7418	0.0421334		B9	Plastic 2	Col1a1	UNKNOWN
						B10	PAAF 8kPa-A	SMA	UNKNOWN	SYBR	None	21106.5	63.2796	7039901	18.8557	16.9143	2.74547			B10	B2	Col1a1	UNKNOWN	SYBR	None	1.11686	1.08761	1.1469	19.4259	19.4215	0.00621346		B10	D2	Col1a1	UNKNOWN	SYBR	None	0.701707	0.64124	0.767876	18.712	18.7418	0.0421334		B10	Plastic 2	Col1a1	UNKNOWN
						B11	PAAF 8kPa-A	Fibronectin	UNKNOWN	SYBR	None	3683.85	1381.68	9821.96	20.2542	19.9678	0.405126			B11	B3	Col1a1	UNKNOWN	SYBR	None	0.773198	0.652619	0.916056	19.1912	19.1819	0.0131727		B11	D3	Col1a1	UNKNOWN	SYBR	None	0.4925	0.482979	0.502209	19.6526	19.6525	0.000191515		B11	Plastic 3	Col1a1	UNKNOWN
						B12	PAAF 8kPa-A	Fibronectin	UNKNOWN	SYBR	None	3683.85	1381.68	9821.96	19.6813	19.9678	0.405126			B12	B3	Col1a1	UNKNOWN	SYBR	None	0.773198	0.652619	0.916056	19.1726	19.1819	0.0131727		B12	D3	Col1a1	UNKNOWN	SYBR	None	0.4925	0.482979	0.502209	19.6523	19.6525	0.000191515		B12	Plastic 3	Col1a1	UNKNOWN
						C1	NTC	GAPDH	UNKNOWN	SYBR	None				35.0842	36.0798	1.40794			C1	A1	Col3a1	UNKNOWN	SYBR	None	1	0.574702	1.74003	19.9398	19.8119	0.180966		C1	C1	Col3a1	UNKNOWN	SYBR	None	1	0.584201	1.71174	19.3854	19.2549	0.184663		C1	E1	Col3a1	UNKNOWN
						C2	NTC	GAPDH	UNKNOWN	SYBR	None				37.0754	36.0798	1.40794			C2	A1	Col3a1	UNKNOWN	SYBR	None	1	0.574702	1.74003	19.6839	19.8119	0.180966		C2	C1	Col3a1	UNKNOWN	SYBR	None	1	0.584201	1.71174	19.1243	19.2549	0.184663		C2	E1	Col3a1	UNKNOWN
						C3	NTC	18S	UNKNOWN	SYBR	None	3001.44	150.634	59804.8	35.6547	35.7785	0.174978			C3	A2	Col3a1	UNKNOWN	SYBR	None	0.840156	0.756194	0.933441	19.8864	19.9206	0.0484021		C3	C2	Col3a1	UNKNOWN	SYBR	None	0.773134	0.662454	0.902306	19.6745	19.6267	0.0675118		C3	E2	Col3a1	UNKNOWN
						C4	NTC	18S	UNKNOWN	SYBR	None	3001.44	150.634	59804.8	35.9022	35.7785	0.174978			C4	A2	Col3a1	UNKNOWN	SYBR	None	0.840156	0.756194	0.933441	19.9548	19.9206	0.0484021		C4	C2	Col3a1	UNKNOWN	SYBR	None	0.773134	0.662454	0.902306	19.579	19.6267	0.0675118		C4	E2	Col3a1	UNKNOWN
						C5	NTC	Col1a1	UNKNOWN	SYBR	None	507.642			37.1088	37.1088				C5	A3	Col3a1	UNKNOWN	SYBR	None	0.906776	0.671695	1.22413	19.8206	19.8139	0.00947866		C5	C3	Col3a1	UNKNOWN	SYBR	None	0.755363	0.597458	0.955001	19.8791	19.8846	0.00778065		C5	E3	Col3a1	UNKNOWN
						C6	NTC	Col1a1	UNKNOWN	SYBR	None				Undetermined	37.1088				C6	A3	Col3a1	UNKNOWN	SYBR	None	0.906776	0.671695	1.22413	19.8072	19.8139	0.00947866		C6	C3	Col3a1	UNKNOWN	SYBR	None	0.755363	0.597458	0.955001	19.8901	19.8846	0.00778065		C6	E3	Col3a1	UNKNOWN
						C7	NTC	Col3a1	UNKNOWN	SYBR	None				Undetermined	36.8889				C7	B1	Col3a1	UNKNOWN	SYBR	None	0.818528	0.764866	0.875954	19.658	19.6353	0.032153		C7	D1	Col3a1	UNKNOWN	SYBR	None	0.811287	0.717726	0.917045	19.905	19.8781	0.0380603		C7	Plastic 1	Col3a1	UNKNOWN
						C8	NTC	Col3a1	UNKNOWN	SYBR	None	30063.7			36.8889	36.8889				C8	B1	Col3a1	UNKNOWN	SYBR	None	0.818528	0.764866	0.875954	19.6125	19.6353	0.032153		C8	D1	Col3a1	UNKNOWN	SYBR	None	0.811287	0.717726	0.917045	19.8512	19.8781	0.0380603		C8	Plastic 1	Col3a1	UNKNOWN
						C9	NTC	SMA	UNKNOWN	SYBR	None	22177.8	923.191	532778	36.9592	37.3401	0.53863			C9	B2	Col3a1	UNKNOWN	SYBR	None	1.04529	0.941139	1.16096	19.907	19.8727	0.0485518		C9	D2	Col3a1	UNKNOWN	SYBR	None	0.778162	0.673312	0.89934	19.5605	19.5123	0.0682577		C9	Plastic 2	Col3a1	UNKNOWN
						C10	NTC	SMA	UNKNOWN	SYBR	None	22177.8	923.191	532778	37.721	37.3401	0.53863			C10	B2	Col3a1	UNKNOWN	SYBR	None	1.04529	0.941139	1.16096	19.8383	19.8727	0.0485518		C10	D2	Col3a1	UNKNOWN	SYBR	None	0.778162	0.673312	0.89934	19.464	19.5123	0.0682577		C10	Plastic 2	Col3a1	UNKNOWN
						C11	NTC	Fibronectin	UNKNOWN	SYBR	None				Undetermined	36.9388				C11	B3	Col3a1	UNKNOWN	SYBR	None	0.86732	0.710394	1.05891	19.3353	19.3718	0.0516471		C11	D3	Col3a1	UNKNOWN	SYBR	None	0.661429	0.554744	0.788632	20.088	20.1467	0.0828937		C11	Plastic 3	Col3a1	UNKNOWN
						C12	NTC	Fibronectin	UNKNOWN	SYBR	None	42441.3			36.9388	36.9388				C12	B3	Col3a1	UNKNOWN	SYBR	None	0.86732	0.710394	1.05891	19.4084	19.3718	0.0516471		C12	D3	Col3a1	UNKNOWN	SYBR	None	0.661429	0.554744	0.788632	20.2053	20.1467	0.0828937		C12	Plastic 3	Col3a1	UNKNOWN
																				D1	A1	SMA	UNKNOWN	SYBR	None				Undetermined	19.8686			D1	C1	SMA	UNKNOWN	SYBR	None	1	0.484756	2.06289	19.5331	19.7417	0.295017		D1	E1	SMA	UNKNOWN
																				D2	A1	SMA	UNKNOWN	SYBR	None	1			19.8686	19.8686			D2	C1	SMA	UNKNOWN	SYBR	None	1	0.484756	2.06289	19.9503	19.7417	0.295017		D2	E1	SMA	UNKNOWN
																				D3	A2	SMA	UNKNOWN	SYBR	None	0.602	0.563889	0.642687	20.438	20.4582	0.0284913		D3	C2	SMA	UNKNOWN	SYBR	None	0.879944	0.762694	1.01522	19.9704	19.9269	0.0615519		D3	E2	SMA	UNKNOWN
																				D4	A2	SMA	UNKNOWN	SYBR	None	0.602	0.563889	0.642687	20.4783	20.4582	0.0284913		D4	C2	SMA	UNKNOWN	SYBR	None	0.879944	0.762694	1.01522	19.8834	19.9269	0.0615519		D4	E2	SMA	UNKNOWN
																				D5	A3	SMA	UNKNOWN	SYBR	None	0.724043	0.482356	1.08683	20.1033	20.1953	0.130137		D5	C3	SMA	UNKNOWN	SYBR	None	0.611468	0.407618	0.917264	20.5653	20.6764	0.157078		D5	E3	SMA	UNKNOWN
																				D6	A3	SMA	UNKNOWN	SYBR	None	0.724043	0.482356	1.08683	20.2873	20.1953	0.130137		D6	C3	SMA	UNKNOWN	SYBR	None	0.611468	0.407618	0.917264	20.7874	20.6764	0.157078		D6	E3	SMA	UNKNOWN
																				D7	B1	SMA	UNKNOWN	SYBR	None	1.03841	0.5538	1.94709	19.5595	19.3487	0.298098		D7	D1	SMA	UNKNOWN	SYBR	None	1.381	1.06416	1.79218	19.5158	19.5975	0.115523		D7	Plastic 1	SMA	UNKNOWN
																				D8	B1	SMA	UNKNOWN	SYBR	None	1.03841	0.5538	1.94709	19.1379	19.3487	0.298098		D8	D1	SMA	UNKNOWN	SYBR	None	1.381	1.06416	1.79218	19.6792	19.5975	0.115523		D8	Plastic 1	SMA	UNKNOWN
																				D9	B2	SMA	UNKNOWN	SYBR	None	1.75618	1.42687	2.16149	19.1116	19.1808	0.0978603		D9	D2	SMA	UNKNOWN	SYBR	None	1.14423	1.08265	1.20932	19.4608	19.4429	0.0252503		D9	Plastic 2	SMA	UNKNOWN
																				D10	B2	SMA	UNKNOWN	SYBR	None	1.75618	1.42687	2.16149	19.25	19.1808	0.0978603		D10	D2	SMA	UNKNOWN	SYBR	None	1.14423	1.08265	1.20932	19.4251	19.4429	0.0252503		D10	Plastic 2	SMA	UNKNOWN
																				D11	B3	SMA	UNKNOWN	SYBR	None	1.18359	0.905435	1.54721	18.9098	18.98	0.0992359		D11	D3	SMA	UNKNOWN	SYBR	None	0.61788	0.431491	0.884781	20.6116	20.7318	0.170005		D11	Plastic 3	SMA	UNKNOWN
																				D12	B3	SMA	UNKNOWN	SYBR	None	1.18359	0.905435	1.54721	19.0502	18.98	0.0992359		D12	D3	SMA	UNKNOWN	SYBR	None	0.61788	0.431491	0.884781	20.852	20.7318	0.170005		D12	Plastic 3	SMA	UNKNOWN
																				E1	A1	Fibronectin	UNKNOWN	SYBR	None	1	0.594609	1.68178	21.5768	21.4661	0.15661		E1	C1	Fibronectin	UNKNOWN	SYBR	None	1	0.687653	1.45422	20.7634	20.7452	0.0258141		E1	E1	Fibronectin	UNKNOWN
																				E2	A1	Fibronectin	UNKNOWN	SYBR	None	1	0.594609	1.68178	21.3554	21.4661	0.15661		E2	C1	Fibronectin	UNKNOWN	SYBR	None	1	0.687653	1.45422	20.7269	20.7452	0.0258141		E2	E1	Fibronectin	UNKNOWN
																				E3	A2	Fibronectin	UNKNOWN	SYBR	None	0.91439	0.735725	1.13644	21.525	21.4526	0.10236		E3	C2	Fibronectin	UNKNOWN	SYBR	None	0.933262	0.754509	1.15436	20.9139	20.8455	0.0967233		E3	E2	Fibronectin	UNKNOWN
																				E4	A2	Fibronectin	UNKNOWN	SYBR	None	0.91439	0.735725	1.13644	21.3803	21.4526	0.10236		E4	C2	Fibronectin	UNKNOWN	SYBR	None	0.933262	0.754509	1.15436	20.7771	20.8455	0.0967233		E4	E2	Fibronectin	UNKNOWN
																				E5	A3	Fibronectin	UNKNOWN	SYBR	None	0.778201	0.371474	1.63025	21.9154	21.6887	0.320636		E5	C3	Fibronectin	UNKNOWN	SYBR	None	1.08944	0.855566	1.38724	20.8263	20.8466	0.0287246		E5	E3	Fibronectin	UNKNOWN
																				E6	A3	Fibronectin	UNKNOWN	SYBR	None	0.778201	0.371474	1.63025	21.462	21.6887	0.320636		E6	C3	Fibronectin	UNKNOWN	SYBR	None	1.08944	0.855566	1.38724	20.8669	20.8466	0.0287246		E6	E3	Fibronectin	UNKNOWN
																				E7	B1	Fibronectin	UNKNOWN	SYBR	None	0.833387	0.694723	0.999726	21.3246	21.2635	0.0862952		E7	D1	Fibronectin	UNKNOWN	SYBR	None	0.862612	0.781312	0.952372	21.2682	21.2799	0.0166079		E7	Plastic 1	Fibronectin	UNKNOWN
																				E8	B1	Fibronectin	UNKNOWN	SYBR	None	0.833387	0.694723	0.999726	21.2025	21.2635	0.0862952		E8	D1	Fibronectin	UNKNOWN	SYBR	None	0.862612	0.781312	0.952372	21.2917	21.2799	0.0166079		E8	Plastic 1	Fibronectin	UNKNOWN
																				E9	B2	Fibronectin	UNKNOWN	SYBR	None	1.30634	1.07586	1.58618	21.1406	21.2053	0.0913892		E9	D2	Fibronectin	UNKNOWN	SYBR	None	0.676892	0.590118	0.776426	21.2495	21.2038	0.0646634		E9	Plastic 2	Fibronectin	UNKNOWN
																				E10	B2	Fibronectin	UNKNOWN	SYBR	None	1.30634	1.07586	1.58618	21.2699	21.2053	0.0913892		E10	D2	Fibronectin	UNKNOWN	SYBR	None	0.676892	0.590118	0.776426	21.158	21.2038	0.0646634		E10	Plastic 2	Fibronectin	UNKNOWN
																				E11	B3	Fibronectin	UNKNOWN	SYBR	None	0.737898	0.518325	1.05049	21.1549	21.2592	0.147518		E11	D3	Fibronectin	UNKNOWN	SYBR	None	0.693054	0.631471	0.760642	21.5391	21.5696	0.0431449		E11	Plastic 3	Fibronectin	UNKNOWN
																				E12	B3	Fibronectin	UNKNOWN	SYBR	None	0.737898	0.518325	1.05049	21.3635	21.2592	0.147518		E12	D3	Fibronectin	UNKNOWN	SYBR	None	0.693054	0.631471	0.760642	21.6001	21.5696	0.0431449		E12	Plastic 3	Fibronectin	UNKNOWN
																				F1	A1	Elastin	UNKNOWN	SYBR	None	1	0.42596	2.34764	22.3872	22.6397	0.357107		F1	C1	Elastin	UNKNOWN	SYBR	None	1	0.546325	1.83041	21.1913	21.3514	0.226525		F1	E1	Elastin	UNKNOWN
																				F2	A1	Elastin	UNKNOWN	SYBR	None	1	0.42596	2.34764	22.8922	22.6397	0.357107		F2	C1	Elastin	UNKNOWN	SYBR	None	1	0.546325	1.83041	21.5116	21.3514	0.226525		F2	E1	Elastin	UNKNOWN
																				F3	A2	Elastin	UNKNOWN	SYBR	None	0.600867	0.265893	1.35784	23.5052	23.232	0.386404		F3	C2	Elastin	UNKNOWN	SYBR	None	0.507765	0.409421	0.629731	22.2606	22.3299	0.0980356		F3	E2	Elastin	UNKNOWN
																				F4	A2	Elastin	UNKNOWN	SYBR	None	0.600867	0.265893	1.35784	22.9588	23.232	0.386404		F4	C2	Elastin	UNKNOWN	SYBR	None	0.507765	0.409421	0.629731	22.3992	22.3299	0.0980356		F4	E2	Elastin	UNKNOWN
																				F5	A3	Elastin	UNKNOWN	SYBR	None	0.779184	0.576676	1.05281	22.8707	22.8605	0.0144297		F5	C3	Elastin	UNKNOWN	SYBR	None	0.308727	0.239482	0.397995	23.3052	23.272	0.0468929		F5	E3	Elastin	UNKNOWN
																				F6	A3	Elastin	UNKNOWN	SYBR	None	0.779184	0.576676	1.05281	22.8503	22.8605	0.0144297		F6	C3	Elastin	UNKNOWN	SYBR	None	0.308727	0.239482	0.397995	23.2389	23.272	0.0468929		F6	E3	Elastin	UNKNOWN
																				F7	B1	Elastin	UNKNOWN	SYBR	None	0.813778	0.583885	1.13418	22.3602	22.4715	0.157423		F7	D1	Elastin	UNKNOWN	SYBR	None	0.589738	0.454273	0.7656	22.353	22.4348	0.115705		G1	E1	Loxl1	UNKNOWN
																				F8	B1	Elastin	UNKNOWN	SYBR	None	0.813778	0.583885	1.13418	22.5828	22.4715	0.157423		F8	D1	Elastin	UNKNOWN	SYBR	None	0.589738	0.454273	0.7656	22.5166	22.4348	0.115705		G2	E1	Loxl1	UNKNOWN
																				F9	B2	Elastin	UNKNOWN	SYBR	None	0.862885	0.810126	0.919079	22.9574	22.9771	0.0278439		F9	D2	Elastin	UNKNOWN	SYBR	None	0.529269	0.482413	0.580677	22.1343	22.1649	0.0433755		G3	E2	Loxl1	UNKNOWN
																				F10	B2	Elastin	UNKNOWN	SYBR	None	0.862885	0.810126	0.919079	22.9968	22.9771	0.0278439		F10	D2	Elastin	UNKNOWN	SYBR	None	0.529269	0.482413	0.580677	22.1956	22.1649	0.0433755		G4	E2	Loxl1	UNKNOWN
																				F11	B3	Elastin	UNKNOWN	SYBR	None	0.716293	0.537951	0.953759	22.3977	22.4756	0.1102		F11	D3	Elastin	UNKNOWN	SYBR	None	0.224784	0.157852	0.320098	23.682	23.8003	0.167364		G5	E3	Loxl1	UNKNOWN
																				F12	B3	Elastin	UNKNOWN	SYBR	None	0.716293	0.537951	0.953759	22.5536	22.4756	0.1102		F12	D3	Elastin	UNKNOWN	SYBR	None	0.224784	0.157852	0.320098	23.9186	23.8003	0.167364		G6	E3	Loxl1	UNKNOWN
																				G1	A1	Loxl1	UNKNOWN	SYBR	None	1	0.530725	1.88421	21.791	21.6267	0.232386		G1	C1	Loxl1	UNKNOWN	SYBR	None	1	0.681604	1.46713	20.965	20.932	0.0466043
																				G2	A1	Loxl1	UNKNOWN	SYBR	None	1	0.530725	1.88421	21.4624	21.6267	0.232386		G2	C1	Loxl1	UNKNOWN	SYBR	None	1	0.681604	1.46713	20.8991	20.932	0.0466043		Analysis Type	Singleplex
																				G3	A2	Loxl1	UNKNOWN	SYBR	None	0.941055	0.894492	0.990043	21.5571	21.5718	0.0207133		G3	C2	Loxl1	UNKNOWN	SYBR	None	1.01861	0.944893	1.09808	20.8909	20.9061	0.0214335		Endogenous Control	18S
																				G4	A2	Loxl1	UNKNOWN	SYBR	None	0.941055	0.894492	0.990043	21.5864	21.5718	0.0207133		G4	C2	Loxl1	UNKNOWN	SYBR	None	1.01861	0.944893	1.09808	20.9213	20.9061	0.0214335		RQ Min/Max Confidence Level	95.0
																				G5	A3	Loxl1	UNKNOWN	SYBR	None	0.770076	0.566912	1.04605	21.8861	21.8644	0.0305696		G5	C3	Loxl1	UNKNOWN	SYBR	None	0.937254	0.635307	1.38271	21.3547	21.2505	0.147285		Reference Sample	E1
																				G6	A3	Loxl1	UNKNOWN	SYBR	None	0.770076	0.566912	1.04605	21.8428	21.8644	0.0305696		G6	C3	Loxl1	UNKNOWN	SYBR	None	0.937254	0.635307	1.38271	21.1464	21.2505	0.147285
																				G7	B1	Loxl1	UNKNOWN	SYBR	None	0.7527	0.729693	0.776432	21.5606	21.571	0.0147197		G7	D1	Loxl1	UNKNOWN	SYBR	None	0.927377	0.743705	1.15641	21.2951	21.3623	0.0950078
																				G8	B1	Loxl1	UNKNOWN	SYBR	None	0.7527	0.729693	0.776432	21.5814	21.571	0.0147197		G8	D1	Loxl1	UNKNOWN	SYBR	None	0.927377	0.743705	1.15641	21.4295	21.3623	0.0950078
																				G9	B2	Loxl1	UNKNOWN	SYBR	None	1.18536	0.949959	1.47909	21.5799	21.5061	0.104405		G9	D2	Loxl1	UNKNOWN	SYBR	None	0.910924	0.897192	0.924866	20.9614	20.9622	0.00109919
																				G10	B2	Loxl1	UNKNOWN	SYBR	None	1.18536	0.949959	1.47909	21.4322	21.5061	0.104405		G10	D2	Loxl1	UNKNOWN	SYBR	None	0.910924	0.897192	0.924866	20.963	20.9622	0.00109919
																				G11	B3	Loxl1	UNKNOWN	SYBR	None	0.695236	0.485556	0.995465	21.3992	21.5057	0.150609		G11	D3	Loxl1	UNKNOWN	SYBR	None	0.747334	0.68599	0.814163	21.6756	21.6477	0.0395452
																				G12	B3	Loxl1	UNKNOWN	SYBR	None	0.695236	0.485556	0.995465	21.6122	21.5057	0.150609		G12	D3	Loxl1	UNKNOWN	SYBR	None	0.747334	0.68599	0.814163	21.6197	21.6477	0.0395452
																				Analysis Type	Singleplex												Analysis Type	Singleplex
																				Endogenous Control	18S												Endogenous Control	18S
																				RQ Min/Max Confidence Level	95.0												RQ Min/Max Confidence Level	95.0
																				Reference Sample	A1												Reference Sample	C1
[truncated: 209 more columns]

## Sheet: 5.4.20 Analyzed Data
Sample Name	Target Name	Cт Mean	dCt	2^-dCt	Sample Name	Target Name	Cт Mean	dCt	2^-dCt	Sample Name	Target Name	Cт Mean	dCt	2^-dCt		Sample Name	Target Name	Cт Mean	dCt	2^-dCt	Sample Name	Target Name	Cт Mean	dCt	2^-dCt
A1	18S	16.7786			C1	18S	16.5977			E1	18S	16.4815				Plastic 1	18S	15.2536			0.5kPa 1	18S	16.6207
A2	18S	16.636			C2	18S	16.5984			E2	18S	15.9054				Plastic 2	18S	18.6787			0.5kPa 2	18S	16.0497
A3	18S	16.6394			C3	18S	16.8227			E3	18S	16.0441				Plastic 3	18S	15.1698			0.5kPa 3	18S	17.0927
B1	18S	16.3131			D1	18S	16.9192			E1	Col1a1	19.1543	2.67285	15.6817		Plastic 1	Col1a1	17.1911	1.93747	26.1074	8kPa 1	18S	14.438
B2	18S	16.9033			D2	18S	16.4932			E2	Col1a1	18.892	2.98661	12.6166		Plastic 2	Col1a1	20.9651	2.28645	20.4979	8kPa 2	18S	14.9673
B3	18S	16.1332			D3	18S	16.8931			E3	Col1a1	18.8053	2.76124	14.7497		Plastic 3	Col1a1	16.9903	1.82049	28.3126	8kPa 3	18S	16.831
A1	Col1a1	19.4562	2.67763	15.6298	C1	Col1a1	18.3352	1.73753	29.9882	E1	Col3a1	18.8183	2.3368	19.7949		Plastic 1	Col3a1	19.1743	3.92066	6.60332	0.5kPa 1	Col1a1	20.8855	4.26488	5.20169
A2	Col1a1	19.7325	3.09645	11.6916	C2	Col1a1	18.8025	2.20415	21.7012	E2	Col3a1	19.3927	3.48724	8.91735		Plastic 2	Col3a1	22.6326	3.9539	6.45296	0.5kPa 2	Col1a1	20.6858	4.6361	4.02156
A3	Col1a1	19.6019	2.96243	12.8298	C3	Col1a1	19.0085	2.18586	21.9781	E3	Col3a1	19.2758	3.23178	10.6448		Plastic 3	Col3a1	18.9403	3.77049	7.32775	0.5kPa 3	Col1a1	21.235	4.14232	5.66289
B1	Col1a1	19.1883	2.87521	13.6293	D1	Col1a1	19.0766	2.15741	22.4158	E1	Elastin	23.6298	7.14828	0.70494		Plastic 1	Fibronectin	20.0971	4.8435	3.48305	8kPa 1	Col1a1	17.466	3.02806	12.2593
B2	Col1a1	19.4215	2.51818	17.4564	D2	Col1a1	18.7418	2.24859	21.0429	E2	Elastin	22.1522	6.24679	1.31683		Plastic 2	Fibronectin	24.0396	5.36094	2.4333	8kPa 2	Col1a1	17.8926	2.92522	13.165
B3	Col1a1	19.1819	3.04871	12.085	D3	Col1a1	19.6525	2.75934	14.7692	E3	Elastin	22.6881	6.64406	0.999857		Plastic 3	Fibronectin	19.4596	4.28978	5.11266	8kPa 3	Col1a1	19.4588	2.62785	16.1785
A1	Col3a1	19.8119	3.03328	12.2149	C1	Col3a1	19.2549	2.65718	15.853	E1	Fibronectin	21.4195	4.93805	3.26211		Plastic 1	SMA	17.4429	2.18922	21.927	0.5kPa 1	Col3a1	22.8649	6.24419	1.3192
A2	Col3a1	19.9206	3.28455	10.2625	C2	Col3a1	19.6267	3.02838	12.2565	E2	Fibronectin	21.4827	5.57726	2.09448		Plastic 2	SMA	20.9231	2.24435	21.1048	0.5kPa 2	Col3a1	22.7035	6.65371	0.993191
A3	Col3a1	19.8139	3.17446	11.0762	C3	Col3a1	19.8846	3.06193	11.9748	E3	Fibronectin	21.0332	4.98912	3.14865		Plastic 3	SMA				0.5kPa 3	Col3a1	23.2515	6.15877	1.39967
B1	Col3a1	19.6353	3.32218	9.99828	D1	Col3a1	19.8781	2.95889	12.8613	E1	Loxl1	21.8079	5.32639	2.49228							8kPa 1	Col3a1	19.2033	4.7653	3.67707
B2	Col3a1	19.8727	2.96938	12.7682	D2	Col3a1	19.5123	3.01903	12.3362	E2	Loxl1	21.0349	5.12943	2.85685							8kPa 2	Col3a1	19.4814	4.51411	4.3764
B3	Col3a1	19.3718	3.23864	10.5943	D3	Col3a1	20.1467	3.25352	10.4856	E3	Loxl1	20.9338	4.88972	3.37324							8kPa 3	Col3a1	21.0608	4.22982	5.32965
A1	Elastin	22.6397	5.86108	1.72044	C1	Elastin	21.3514	4.75376	3.70659	E1	SMA	20.6035	4.12205	5.74302							0.5kPa 1	Fibronectin	22.3953	5.77467	1.82663
A2	Elastin	23.232	6.59596	1.03376	C2	Elastin	22.3299	5.73153	1.88208	E2	SMA	19.845	3.93953	6.51752			> Data into Prism File Cytosoft				0.5kPa 2	Fibronectin	22.3006	6.25086	1.31312
A3	Elastin	22.8605	6.22104	1.34054	C3	Elastin	23.272	6.44936	1.14432	E3	SMA	19.1211	3.07705	11.8499							0.5kPa 3	Fibronectin	22.4531	5.36035	2.4343
B1	Elastin	22.4715	6.15837	1.40006	D1	Elastin	22.4348	5.51562	2.18592												8kPa 1	Fibronectin	20.3428	5.90485	1.66903
B2	Elastin	22.9771	6.07384	1.48454	D2	Elastin	22.1649	5.67169	1.96178												8kPa 2	Fibronectin	19.9896	5.02226	3.07715
B3	Elastin	22.4756	6.34245	1.23234	D3	Elastin	23.8003	6.90715	0.833184												8kPa 3	Fibronectin	21.5482	4.71726	3.80158
A1	Fibronectin	21.4661	4.6875	3.88082	C1	Fibronectin	20.7452	4.1475	5.6426												0.5kPa 1	SMA	23.9988	7.37818	0.601101
A2	Fibronectin	21.4526	4.81661	3.54859	C2	Fibronectin	20.8455	4.24714	5.26602												0.5kPa 2	SMA	23.8302	7.78042	0.454841
A3	Fibronectin	21.6887	5.04928	3.02006	C3	Fibronectin	20.8466	4.02391	6.14726												0.5kPa 3	SMA	23.971	6.87827	0.85003
B1	Fibronectin	21.2635	4.95044	3.23423	D1	Fibronectin	21.2799	4.36071	4.86737												8kPa 1	SMA	18.3926	3.95462	6.44971
B2	Fibronectin	21.2053	4.30197	5.06965	D2	Fibronectin	21.2038	4.7105	3.81943												8kPa 2	SMA	18.954	3.98667	6.30801
B3	Fibronectin	21.2592	5.126	2.86365	D3	Fibronectin	21.5696	4.67646	3.91062												8kPa 3	SMA	20.1816	3.3506	9.80325
A1	Loxl1	21.6267	4.84808	3.47202	C1	Loxl1	20.932	4.33434	4.95715
A2	Loxl1	21.5718	4.93573	3.26737	C2	Loxl1	20.9061	4.30774	5.04942
A3	Loxl1	21.8644	5.225	2.67373	C3	Loxl1	21.2505	4.42783	4.64611								Relative Expression
B1	Loxl1	21.571	5.25793	2.6134	D1	Loxl1	21.3623	4.44312	4.59715								Collagen 1a1	Collagen 3a1	Fibronectin	aSMA
B2	Loxl1	21.5061	4.60275	4.1156	D2	Loxl1	20.9622	4.46894	4.51559							0.5kPa	4.96205	1.23736	1.85801	0.635324
B3	Loxl1	21.5057	5.3725	2.41388	D3	Loxl1	21.6477	4.75452	3.70465							8kPa	13.8676	4.46104	2.84925	7.52032
A1	SMA	19.8686	3.08999	11.7441	C1	SMA	19.7417	3.14404	11.3123							Plastic	24.9726	24.9726	2.12253	21.5159
A2	SMA	20.4582	3.82215	7.06997	C2	SMA	19.9269	3.32855	9.9542							SE
A3	SMA	20.1953	3.55584	8.50329	C3	SMA	20.6764	3.85369	6.91711							0.5kPa	0.488726	0.124273	0.324036	0.115357
B1	SMA	19.3487	3.03561	12.1953	D1	SMA	19.5975	2.67832	15.6223							8kPa	1.18466	0.478932	0.626071	1.1422
B2	SMA	19.1808	2.27755	20.6248	D2	SMA	19.4429	2.94966	12.9439							Plastic	2.32614	2.32614	0.779478	0.411074
B3	SMA	18.98	2.84681	13.9003	D3	SMA	20.7318	3.83864	6.98965						p-values	8kPa	0.00225273	0.00286502	0.23242	0.00388884
															T-Test 2 tailed, 2	plastic	0.00108992	4.82e-05	0.0975394	9.56838e-06
		Relative Expression
		Collagen 1a1	Collagen 3a1	aSMA	Elastin	Fibronectin	Loxl1
	3.24kPa Not Stretched (n=6)	16.8793	12.5067	9.94438	1.33375	3.51711	3.58996
	3.24kPa 10% Stretch 24hrs (n=9)	17.4433	11.8887	11.3579	1.66052	4.29699	3.68985
		SE
	Not Stretched	1.59773	1.56746	1.66325	0.250223	0.378334	0.349938
	10% Stretch	2.03095	0.592686	1.40148	0.270876	0.413622	0.345516
			Fold Change
		Collagen 1a1	Collagen 3a1	aSMA	Elastin	Fibronectin	Loxl1
	3.24 kPa No Stretch (n=6)	1	1	1	1	1	1
	3.24 kPa 10% Stretch 24hrs (n=9)	1.00563	0.974222	1.16237	1.26118	1.21493	1.01601
			SE Below
	3.24 kPa No Stretch (n=6)	0.120819	0.147529	0.225201	0.247258	0.152856	0.131782
	3.24 kPa 10% Stretch 24hrs (n=9)	0.146511	0.191629	0.156063	0.171929	0.131731	0.130242
	Needs fold change (stretch vs no stretch)& error calculated, and graphed. Then combined with fold change of 5.18.20 experiment
Analysis- Ariel (below) & Jen (above)
Well	Sample Name	Target Name	Cт	Cт Mean	Cт SD	deltaCt (GOI - 18S)	2^(-deltaCt)			A	B	C	D	E		Unstretched	Stretched
A3	PAAF 0.5kPa-A	18S	14.8437	14.8596	0.0224781				Col1	0.134107	0.144012	0.245843	0.194185	0.143771	Col1	0.168978	0.174654	SE
A4	PAAF 0.5kPa-A	18S	14.8755	14.8596	0.0224781				SEM	0.0104745	0.0133925	0.022995	0.0196133	0.00911692				#DIV/0!	#DIV/0!
A5	PAAF 0.5kPa-A	Col1a1	13.5793	13.6261	0.0662285	13.5793	8.17019e-05		Col3	0.112016	0.11123	0.133853	0.119003	0.131296	Col3	0.125149	0.119033
A6	PAAF 0.5kPa-A	Col1a1	13.6729	13.6261	0.0662285	13.6729	7.65663e-05			0.00601633	0.00702828	0.0114958	0.0062453	0.0278558				#DIV/0!	0.00377924
A7	PAAF 0.5kPa-A	Col3a1	19.4286	19.2943	0.189864	19.4286	1.41715e-06		SMA	0.0858533	0.156303	0.0944237	0.118687	0.0816906	SMA	0.100189	0.112193
A8	PAAF 0.5kPa-A	Col3a1	19.1601	19.2943	0.189864	19.1601	1.70705e-06			0.010061	0.0220287	0.0122759	0.0211224	0.0188183				#DIV/0!	0.0155014
A9	PAAF 0.5kPa-A	SMA	19.9058	19.3066	0.84739	19.9058	1.01803e-06		Fibronectin	0.0350091	0.0372767	0.0568762	0.0420012	0.0285938	Fibronectin	0.0352975	0.043054
A10	PAAF 0.5kPa-A	SMA	18.7074	19.3066	0.84739	18.7074	2.33621e-06			0.00278945	0.00567857	0.00226462	0.00277944	0.00353372				#DIV/0!	0.00261037
A11	PAAF 0.5kPa-A	Fibronectin	20.0583	19.8416	0.306474	20.0583	9.15878e-07		Elastin	0.0137993	0.0137435	0.0225278	0.0166255	0.0101209	Elastin	0.0133732	0.0166902
A12	PAAF 0.5kPa-A	Fibronectin	19.6249	19.8416	0.306474	19.6249	1.23683e-06			0.00203847	0.000739841	0.00643198	0.00345193	0.00151243				#DIV/0!	0.000885366
B3	PAAF 8kPa-A	18S	15.2173	15.3619	0.204465				Loxl1	0.0314538	0.0305164	0.0488879	0.0427436	0.0290971	Loxl1	0.0359203	0.0369527
B4	PAAF 8kPa-A	18S	15.5065	15.3619	0.204465					0.00240093	0.0044851	0.00153561	0.00245046	0.0021755				#DIV/0!	0.00208275
B5	PAAF 8kPa-A	Col1a1	13.2439	13.4868	0.343566	13.2439	0.000103085
B6	PAAF 8kPa-A	Col1a1	13.7298	13.4868	0.343566	13.7298	7.36092e-05
B7	PAAF 8kPa-A	Col3a1	18.9618	18.9901	0.0400078	18.9618	1.95849e-06
B8	PAAF 8kPa-A	Col3a1	19.0184	18.9901	0.0400078	19.0184	1.88317e-06
B9	PAAF 8kPa-A	SMA	14.973	16.9143	2.74547	14.973	3.10939e-05
B10	PAAF 8kPa-A	SMA	18.8557	16.9143	2.74547	18.8557	2.10801e-06										Unstretched	Stretched
B11	PAAF 8kPa-A	Fibronectin	20.2542	19.9678	0.405126	20.2542	7.99584e-07									Col1	0.168978	0.174654
B12	PAAF 8kPa-A	Fibronectin	19.6813	19.9678	0.405126	19.6813	1.18942e-06									SD	#DIV/0!	0.0590256
																Col3	0.125149	0.119033
Well	Sample Name	Target Name	Cт	Cт Mean	Cт SD	deltaCt (GOI - 18S)	2^(-deltaCt)	Notes: A-E different stretchers, 1-3 gels on the same stretcher, A-C stretched, D&E unstretched									#DIV/0!	0.0113377
A1	A1	18S	16.9132	16.7786	0.190368											SMA	0.100189	0.112193
A2	A1	18S	16.644	16.7786	0.190368												#DIV/0!	0.0465043
A3	A2	18S	16.6274	16.636	0.0122475											Fibronectin	0.0352975	0.043054
A4	A2	18S	16.6447	16.636	0.0122475												#DIV/0!	0.00783111
A5	A3	18S	16.7398	16.6394	0.141984											Elastin	0.0133732	0.0166902
A6	A3	18S	16.539	16.6394	0.141984												#DIV/0!	0.0026561
A7	B1	18S	16.313	16.3131	0.00010385											Loxl1	0.0359203	0.0369527
A8	B1	18S	16.3132	16.3131	0.00010385												#DIV/0!	0.00624824
A9	B2	18S	16.8956	16.9033	0.0109433
A10	B2	18S	16.911	16.9033	0.0109433
A11	B3	18S	16.0771	16.1332	0.0793089							A	B	C	D	E
A12	B3	18S	16.1893	16.1332	0.0793089			Mean	SD	SE	Col1	0.134107	0.144012	0.245843	0.194185	0.143771
B1	A1	Col1a1	19.4689	19.4562	0.0179512	2.69032	0.154929	0.134107	0.0181423	0.0104745	SD	0.0181423	0.0231964	0.0398286	0.0339713	0.015791
B2	A1	Col1a1	19.4435	19.4562	0.0179512	2.66493	0.15768				Col3	0.112016	0.11123	0.133853	0.119003	0.131296
B3	A2	Col1a1	19.5682	19.7325	0.2323	2.93219	0.131016					0.0104206	0.0121733	0.0199113	0.0108172	0.0482476
B4	A2	Col1a1	19.8967	19.7325	0.2323	3.26071	0.104335				SMA	0.0858533	0.156303	0.0944237	0.118687	0.0816906
B5	A3	Col1a1	19.5636	19.6019	0.0541759	2.92413	0.13175					0.0174261	0.0381549	0.0212625	0.0365851	0.0325943
B6	A3	Col1a1	19.6402	19.6019	0.0541759	3.00074	0.124936				Fibronectin	0.0350091	0.0372767	0.0568762	0.0420012	0.0285938
B7	B1	Col1a1	19.0886	19.1883	0.140994	2.77551	0.146045	0.144012	0.0231964	0.0133925		0.00483148	0.00983558	0.00392243	0.00481414	0.00612058
B8	B1	Col1a1	19.288	19.1883	0.140994	2.97491	0.127193				Elastin	0.0137993	0.0137435	0.0225278	0.0166255	0.0101209
B9	B2	Col1a1	19.4171	19.4215	0.00621346	2.51378	0.175096					0.00353073	0.00128144	0.0111405	0.00597891	0.0026196
B10	B2	Col1a1	19.4259	19.4215	0.00621346	2.52257	0.174033				Loxl1	0.0314538	0.0305164	0.0488879	0.0427436	0.0290971
B11	B3	Col1a1	19.1912	19.1819	0.0131727	3.05803	0.120072					0.00415853	0.00776841	0.00265975	0.00424432	0.00376808
B12	B3	Col1a1	19.1726	19.1819	0.0131727	3.0394	0.121632
C1	A1	Col3a1	19.9398	19.8119	0.180966	3.16124	0.111782	0.112016	0.0104206	0.00601633
C2	A1	Col3a1	19.6839	19.8119	0.180966	2.90532	0.133479
C3	A2	Col3a1	19.8864	19.9206	0.0484021	3.25032	0.105088
C4	A2	Col3a1	19.9548	19.9206	0.0484021	3.31878	0.100219
C5	A3	Col3a1	19.8206	19.8139	0.00947866	3.18116	0.110249
C6	A3	Col3a1	19.8072	19.8139	0.00947866	3.16776	0.111278
C7	B1	Col3a1	19.658	19.6353	0.032153	3.34491	0.0984195	0.11123	0.0121733	0.00702828
C8	B1	Col3a1	19.6125	19.6353	0.032153	3.29944	0.101571
C9	B2	Col3a1	19.907	19.8727	0.0485518	3.00371	0.124679
C10	B2	Col3a1	19.8383	19.8727	0.0485518	2.93505	0.130756
C11	B3	Col3a1	19.3353	19.3718	0.0516471	3.20212	0.108659
C12	B3	Col3a1	19.4084	19.3718	0.0516471	3.27516	0.103295
D1	A1	SMA	Undetermined	19.8686				0.0858533	0.0174261	0.010061
D2	A1	SMA	19.8686	19.8686		3.08999	0.117441
D3	A2	SMA	20.438	20.4582	0.0284913	3.802	0.071694
D4	A2	SMA	20.4783	20.4582	0.0284913	3.8423	0.0697194
D5	A3	SMA	20.1033	20.1953	0.130137	3.46382	0.0906333
D6	A3	SMA	20.2873	20.1953	0.130137	3.64786	0.0797784
D7	B1	SMA	19.5595	19.3487	0.298098	3.24639	0.105375	0.156303	0.0381549	0.0220287
D8	B1	SMA	19.1379	19.3487	0.298098	2.82482	0.141138
D9	B2	SMA	19.1116	19.1808	0.0978603	2.20835	0.216382
D10	B2	SMA	19.25	19.1808	0.0978603	2.34674	0.196589
D11	B3	SMA	18.9098	18.98	0.0992359	2.77664	0.145931
D12	B3	SMA	19.0502	18.98	0.0992359	2.91698	0.132404
E1	A1	Fibronectin	21.5768	21.4661	0.15661	4.79823	0.0359408	0.0350091	0.00483148	0.00278945
E2	A1	Fibronectin	21.3554	21.4661	0.15661	4.57676	0.0419044
E3	A2	Fibronectin	21.525	21.4526	0.10236	4.88899	0.0337495
E4	A2	Fibronectin	21.3803	21.4526	0.10236	4.74423	0.0373116
E5	A3	Fibronectin	21.9154	21.6887	0.320636	5.276	0.0258086
E6	A3	Fibronectin	21.462	21.6887	0.320636	4.82256	0.03534
E7	B1	Fibronectin	21.3246	21.2635	0.0862952	5.01146	0.0310028	0.0372767	0.00983558	0.00567857
E8	B1	Fibronectin	21.2025	21.2635	0.0862952	4.88942	0.0337395
E9	B2	Fibronectin	21.1406	21.2053	0.0913892	4.23735	0.053019
E10	B2	Fibronectin	21.2699	21.2053	0.0913892	4.36659	0.0484758
E11	B3	Fibronectin	21.1549	21.2592	0.147518	5.02169	0.0307837
E12	B3	Fibronectin	21.3635	21.2592	0.147518	5.23031	0.0266391
F1	A1	Elastin	22.3872	22.6397	0.357107	5.60856	0.0204953	0.0137993	0.00353073	0.00203847
F2	A1	Elastin	22.8922	22.6397	0.357107	6.11359	0.014442
F3	A2	Elastin	23.5052	23.232	0.386404	6.86919	0.00855399
F4	A2	Elastin	22.9588	23.232	0.386404	6.32273	0.0124931
F5	A3	Elastin	22.8707	22.8605	0.0144297	6.23124	0.0133109
F6	A3	Elastin	22.8503	22.8605	0.0144297	6.21084	0.0135006
F7	B1	Elastin	22.3602	22.4715	0.157423	6.04705	0.0151236	0.0137435	0.00128144	0.000739841
F8	B1	Elastin	22.5828	22.4715	0.157423	6.26968	0.012961
F9	B2	Elastin	22.9574	22.9771	0.0278439	6.05415	0.0150494
F10	B2	Elastin	22.9968	22.9771	0.0278439	6.09352	0.0146442
F11	B3	Elastin	22.3977	22.4756	0.1102	6.26453	0.0130073
F12	B3	Elastin	22.5536	22.4756	0.1102	6.42038	0.0116755
G1	A1	Loxl1	21.791	21.6267	0.232386	5.0124	0.0309825	0.0314538	0.00415853	0.00240093
G2	A1	Loxl1	21.4624	21.6267	0.232386	4.68376	0.0389089
G3	A2	Loxl1	21.5571	21.5718	0.0207133	4.92108	0.0330071
G4	A2	Loxl1	21.5864	21.5718	0.0207133	4.95037	0.0323437
G5	A3	Loxl1	21.8861	21.8644	0.0305696	5.24662	0.0263396
G6	A3	Loxl1	21.8428	21.8644	0.0305696	5.20339	0.0271409
G7	B1	Loxl1	21.5606	21.571	0.0147197	5.24752	0.0263232	0.0305164	0.00776841	0.0044851
G8	B1	Loxl1	21.5814	21.571	0.0147197	5.26834	0.0259461
G9	B2	Loxl1	21.5799	21.5061	0.104405	4.67658	0.0391029
G10	B2	Loxl1	21.4322	21.5061	0.104405	4.52893	0.0433168
G11	B3	Loxl1	21.3992	21.5057	0.150609	5.26601	0.0259881
G12	B3	Loxl1	21.6122	21.5057	0.150609	5.479	0.0224211
Well	Sample Name	Target Name	Cт	Cт Mean	Cт SD	deltaCt (GOI - 18S)	2^(-deltaCt)
A1	C1	18S	16.7219	16.5977	0.175684
A2	C1	18S	16.4734	16.5977	0.175684
A3	C2	18S	16.6185	16.5984	0.0284535
A4	C2	18S	16.5782	16.5984	0.0284535
A5	C3	18S	16.9011	16.8227	0.110932
A6	C3	18S	16.7442	16.8227	0.110932
A7	D1	18S	16.8882	16.9192	0.0439042
A8	D1	18S	16.9503	16.9192	0.0439042
A9	D2	18S	16.4882	16.4932	0.00711843
A10	D2	18S	16.4983	16.4932	0.00711843
A11	D3	18S	16.8866	16.8931	0.00925477
A12	D3	18S	16.8997	16.8931	0.00925477
B1	C1	Col1a1	18.3477	18.3352	0.0177098	1.75006	0.29729	0.252814	0.04015	0.0231806
B2	C1	Col1a1	18.3227	18.3352	0.0177098	1.72501	0.302496
B3	C2	Col1a1	18.69	18.8025	0.15907	2.09167	0.234608
B4	C2	Col1a1	18.915	18.8025	0.15907	2.31663	0.200736
B5	C3	Col1a1	18.9496	19.0085	0.0832916	2.12697	0.228938

## Sheet: 5.18.20 Analyzed Data
	Sample Name	Target Name	Cт Mean	ΔCт	2^-dCt *100	ΔΔCт		Sample Name	Target Name	Cт Mean	ΔCт	2^-dCt			Sample Name	Target Name	Cт Mean	ΔCт	2^-dCt
	A1 0.48kPa No Stretch 24hr	18S	18.6976					C1 0.48kPa 10% 24hr Stretch	18S	16.6573					E1 10.6kPa 10% 24hr Stretch	18S	16.8539			> Data into Prism File Stretch and Stiffness
	A2 0.48kPa No Stretch 24hr	18S	18.1919					C2 0.48kPa 10% 24hr Stretch	18S	18.9438					E2 10.6kPa 10% 24hr Stretch	18S	16.5192
	A3 0.48kPa No Stretch 24hr	18S	18.1097					C3 0.48kPa 10% 24hr Stretch	18S	17.084					E3 10.6kPa 10% 24hr Stretch	18S	16.4276
	B1 0.48kPa 10% 24hr Stretch	18S	17.2167					D1 10.6kPa No Stretch 24hr	18S	16.7556					F1 10.6kPa 10% 24hr Stretch	18S	17.0697
	B2 0.48kPa 10% 24hr Stretch	18S	18.3954					D2 10.6kPa No Stretch 24hr	18S	17.0172					F2 10.6kPa 10% 24hr Stretch	18S	16.2759
	B3 0.48kPa 10% 24hr Stretch	18S	17.8685					D3 10.6kPa No Stretch 24hr	18S	16.8054					F3 10.6kPa 10% 24hr Stretch	18S	16.8806
	A1 0.48kPa No Stretch 24hr	Col1a1	21.858	3.16041	11.1846			C1 0.48kPa 10% 24hr Stretch	Col1a1	19.6079	2.9506	12.9354			E1 10.6kPa 10% 24hr Stretch	Col1a1	19.2823	2.4284	18.5771
	A2 0.48kPa No Stretch 24hr	Col1a1	21.9347	3.74285	7.46947			C2 0.48kPa 10% 24hr Stretch	Col1a1	23.6493	4.70546	3.83279			E2 10.6kPa 10% 24hr Stretch	Col1a1	19.2897	2.77054	14.655
	A3 0.48kPa No Stretch 24hr	Col1a1	21.5318	3.42215	9.32889			C3 0.48kPa 10% 24hr Stretch	Col1a1	20.4496	3.36564	9.70156			E3 10.6kPa 10% 24hr Stretch	Col1a1	18.9257	2.49815	17.7004
	B1 0.48kPa 10% 24hr Stretch	Col1a1	20.0219	2.80526	14.3065			D1 10.6kPa No Stretch 24hr	Col1a1	19.8801	3.12445	11.4669			F1 10.6kPa 10% 24hr Stretch	Col1a1	19.5512	2.48145	17.9064
	B2 0.48kPa 10% 24hr Stretch	Col1a1	21.7195	3.32404	9.98537			D2 10.6kPa No Stretch 24hr	Col1a1	19.8899	2.87269	13.6532			F2 10.6kPa 10% 24hr Stretch	Col1a1	18.9198	2.64392	15.9993
	B3 0.48kPa 10% 24hr Stretch	Col1a1	21.0569	3.1884	10.9697			D3 10.6kPa No Stretch 24hr	Col1a1	19.7028	2.89746	13.4208			F3 10.6kPa 10% 24hr Stretch	Col1a1	19.7748	2.89421	13.451
	A1 0.48kPa No Stretch 24hr	Col3a1	21.7115	3.01392	12.38			C1 0.48kPa 10% 24hr Stretch	Col3a1	19.8105	3.15328	11.24			E1 10.6kPa 10% 24hr Stretch	Col3a1	19.8289	2.97501	12.7184
	A2 0.48kPa No Stretch 24hr	Col3a1	22.3463	4.15446	5.61543			C2 0.48kPa 10% 24hr Stretch	Col3a1	23.4881	4.54429	4.2858			E2 10.6kPa 10% 24hr Stretch	Col3a1	19.9286	3.4094	9.41171
	A3 0.48kPa No Stretch 24hr	Col3a1	21.6926	3.58295	8.34497			C3 0.48kPa 10% 24hr Stretch	Col3a1	20.6275	3.54358	8.57583			E3 10.6kPa 10% 24hr Stretch	Col3a1	19.5103	3.08275	11.8032
	B1 0.48kPa 10% 24hr Stretch	Col3a1	20.453	3.23634	10.6112			D1 10.6kPa No Stretch 24hr	Col3a1	19.7607	3.00512	12.4557			F1 10.6kPa 10% 24hr Stretch	Col3a1	20.0496	2.97987	12.6756
	B2 0.48kPa 10% 24hr Stretch	Col3a1	21.9714	3.57591	8.38579			D2 10.6kPa No Stretch 24hr	Col3a1	19.7744	2.7572	14.7911			F2 10.6kPa 10% 24hr Stretch	Col3a1	19.4036	3.12778	11.4405
	B3 0.48kPa 10% 24hr Stretch	Col3a1	21.5827	3.71426	7.61897			D3 10.6kPa No Stretch 24hr	Col3a1	19.5938	2.78842	14.4744			F3 10.6kPa 10% 24hr Stretch	Col3a1	20.1221	3.24155	10.573
	A1 0.48kPa No Stretch 24hr	Elastin	22.8909	4.19333	5.46615			C1 0.48kPa 10% 24hr Stretch	Elastin	20.4858	3.82855	7.03869			E1 10.6kPa 10% 24hr Stretch	Elastin	20.6342	3.78029	7.27812
	A2 0.48kPa No Stretch 24hr	Elastin	23.5884	5.39653	2.37401			C2 0.48kPa 10% 24hr Stretch	Elastin	25.7585	6.81462	0.888372			E2 10.6kPa 10% 24hr Stretch	Elastin	19.8601	3.34087	9.86956
	A3 0.48kPa No Stretch 24hr	Elastin	23.5015	5.39178	2.38184			C3 0.48kPa 10% 24hr Stretch	Elastin	21.9096	4.82564	3.52645			E3 10.6kPa 10% 24hr Stretch	Elastin	18.8679	2.44035	18.4239
	B1 0.48kPa 10% 24hr Stretch	Elastin	21.6288	4.41214	4.69692			D1 10.6kPa No Stretch 24hr	Elastin	20.3451	3.58949	8.30722			F1 10.6kPa 10% 24hr Stretch	Elastin	20.2176	3.14787	11.2823
	B2 0.48kPa 10% 24hr Stretch	Elastin	23.909	5.51355	2.18905			D2 10.6kPa No Stretch 24hr	Elastin	20.4528	3.4356	9.24233			F2 10.6kPa 10% 24hr Stretch	Elastin	19.3181	3.04227	12.1391
	B3 0.48kPa 10% 24hr Stretch	Elastin	22.4174	4.54891	4.2721			D3 10.6kPa No Stretch 24hr	Elastin	20.2205	3.41511	9.37453			F3 10.6kPa 10% 24hr Stretch	Elastin	19.9735	3.0929	11.7205
	A1 0.48kPa No Stretch 24hr	Fibronectin	23.8714	5.17378	2.77037			C1 0.48kPa 10% 24hr Stretch	Fibronectin	21.3969	4.73962	3.74311			E1 10.6kPa 10% 24hr Stretch	Fibronectin	21.7887	4.93477	3.26954
	A2 0.48kPa No Stretch 24hr	Fibronectin	23.612	5.42017	2.33543			C2 0.48kPa 10% 24hr Stretch	Fibronectin	24.6632	5.71933	1.89806			E2 10.6kPa 10% 24hr Stretch	Fibronectin	21.8908	5.37157	2.41544
	A3 0.48kPa No Stretch 24hr	Fibronectin	23.047	4.9373	3.26381			C3 0.48kPa 10% 24hr Stretch	Fibronectin	22.2773	5.19336	2.73302			E3 10.6kPa 10% 24hr Stretch	Fibronectin	21.8637	5.43617	2.30967
	B1 0.48kPa 10% 24hr Stretch	Fibronectin	21.9545	4.7378	3.74783			D1 10.6kPa No Stretch 24hr	Fibronectin	22.141	5.38538	2.39243			F1 10.6kPa 10% 24hr Stretch	Fibronectin	22.4342	5.36443	2.42742
	B2 0.48kPa 10% 24hr Stretch	Fibronectin	23.5668	5.17134	2.77505			D2 10.6kPa No Stretch 24hr	Fibronectin	22.2742	5.25701	2.61506			F2 10.6kPa 10% 24hr Stretch	Fibronectin	21.4727	5.19685	2.72642
	B3 0.48kPa 10% 24hr Stretch	Fibronectin	23.4391	5.57059	2.10419			D3 10.6kPa No Stretch 24hr	Fibronectin	22.0166	5.21128	2.69928			F3 10.6kPa 10% 24hr Stretch	Fibronectin	22.3531	5.47257	2.25212
	A1 0.48kPa No Stretch 24hr	Loxl1	23.9108	5.21325	2.6956			C1 0.48kPa 10% 24hr Stretch	Loxl1	22.492	5.83477	1.7521			E1 10.6kPa 10% 24hr Stretch	Loxl1	22.2503	5.39631	2.37437
	A2 0.48kPa No Stretch 24hr	Loxl1	24.1028	5.91092	1.66202			C2 0.48kPa 10% 24hr Stretch	Loxl1	26.3583	7.41449	0.58616			E2 10.6kPa 10% 24hr Stretch	Loxl1	21.9154	5.39624	2.37449
	A3 0.48kPa No Stretch 24hr	Loxl1	23.852	5.74236	1.868			C3 0.48kPa 10% 24hr Stretch	Loxl1	23.4207	6.33678	1.2372			E3 10.6kPa 10% 24hr Stretch	Loxl1	22.1122	5.6846	1.94431
	B1 0.48kPa 10% 24hr Stretch	Loxl1	22.9517	5.73503	1.87752			D1 10.6kPa No Stretch 24hr	Loxl1	22.8006	6.04501	1.5145			F1 10.6kPa 10% 24hr Stretch	Loxl1	23.0164	5.94662	1.6214
	B2 0.48kPa 10% 24hr Stretch	Loxl1	24.5394	6.14392	1.41415			D2 10.6kPa No Stretch 24hr	Loxl1	22.9556	5.93841	1.63065			F2 10.6kPa 10% 24hr Stretch	Loxl1	21.832	5.55614	2.12537
	B3 0.48kPa 10% 24hr Stretch	Loxl1	24.0506	6.18216	1.37716			D3 10.6kPa No Stretch 24hr	Loxl1	22.945	6.13969	1.4183			F3 10.6kPa 10% 24hr Stretch	Loxl1	22.7925	5.91192	1.66087
	A1 0.48kPa No Stretch 24hr	SMA	22.511	3.81338	7.11309			C1 0.48kPa 10% 24hr Stretch	SMA	19.7272	3.06991	11.9087			E1 10.6kPa 10% 24hr Stretch	SMA	20.8256	3.97171	6.37377
	A2 0.48kPa No Stretch 24hr	SMA	21.9829	3.79106	7.22399			C2 0.48kPa 10% 24hr Stretch	SMA	24.5872	5.64339	2.00065			E2 10.6kPa 10% 24hr Stretch	SMA	19.8892	3.37002	9.67215
	A3 0.48kPa No Stretch 24hr	SMA	21.8405	3.73081	7.53207			C3 0.48kPa 10% 24hr Stretch	SMA	20.9477	3.86376	6.86898			E3 10.6kPa 10% 24hr Stretch	SMA	19.8298	3.40222	9.45866
	B1 0.48kPa 10% 24hr Stretch	SMA	20.2839	3.06722	11.9309			D1 10.6kPa No Stretch 24hr	SMA	19.4825	2.72691	15.1049			F1 10.6kPa 10% 24hr Stretch	SMA	20.908	3.8383	6.99128
	B2 0.48kPa 10% 24hr Stretch	SMA	22.3605	3.96501	6.40344			D2 10.6kPa No Stretch 24hr	SMA	20.38	3.36276	9.72094			F2 10.6kPa 10% 24hr Stretch	SMA	19.7015	3.42561	9.30655
	B3 0.48kPa 10% 24hr Stretch	SMA	20.9024	3.03389	12.2098			D3 10.6kPa No Stretch 24hr	SMA	19.9169	3.11159	11.5696			F3 10.6kPa 10% 24hr Stretch	SMA	19.878	2.99741	12.5225
	Relative Expression
	Col1a1	Col3a1	Elastin	Fibronectin	Loxl1	SMA
0.48kPa No Stretch (n=3)	9.32767	8.78012	3.40733	2.78987	2.07521	7.28972
0.48kPa 10% Stretch 24hrs (n=6)	10.2886	8.45294	3.7686	2.83354	1.37405	8.55375
10.6 kPa No Stretch (n=3)	12.847	13.9071	8.97469	2.56893	1.52115	12.1318
10.6kPa 10% Stretch 24hrs (n=6)	16.3815	11.4371	11.7856	2.56677	2.0168	9.05414
	SE below
0.48kPa No Stretch (n=3)	1.07248	1.96484	1.02941	0.268178	0.315844	0.125334
0.48kPa 10% Stretch 24hrs (n=6)	1.48017	1.0084	0.869062	0.320616	0.185968	1.69738
10.6 kPa No Streth (n=3)	0.693275	0.731417	0.33591	0.0915358	0.0613889	1.57944
10.6kPa 10% Stretch 24hrs (n=6)	0.828658	0.521496	1.51039	0.155648	0.136122	0.895886
	Fold Change (2^-ΔΔCт)
	Col1a1	Col3a1	Elastin	Fibronectin	Loxl1	SMA
0.48kPa No Stretch	1	1	1	1	1	1
0.48kPa 10% Stretch 24hrs (n=6)	1.03663	0.96985	1.0023	0.991999	0.636244	1.00316
10.6kPa No Stretch	1	1	1	1	1	1
10.6kPa 10% Stretch 24hrs (n=6)	1.27052	0.820279	1.26515	0.992058	1.31257	0.740314
SE Below
0.48kPa No Stretch	0.137517	0.268828	0.326825	0.113822	0.171606	0.0201348
0.48kPa 10% Stretch 24hrs (n=6)	0.253367	0.185264	0.391145	0.152089	0.224439	0.375729
10.6kPa No Stretch	0.0654107	0.0636535	0.0449322	0.0425488	0.0474699	0.150969
10.6kPa 10% Stretch 24hrs (n=6)	0.0685521	0.062157	0.162588	0.0748212	0.0905744	0.131396
for propagation of error, ie: 0.48 Col1a1 stretch vs no strech (n=9)	Use formula: sqrt((Stdev(A1,A2,A3)^2) + (stdev (B1,B2,B3)^2) + (stdev(C1,C2,C3)^2)). Use dCt values to calculate StDev of each group.
	Fold Change (2^-ΔΔCт)
	Col1a1	Col3a1	Elastin	Fibronectin	Loxl1	SMA
0.48kPa No Stretch (n=3)	1	1	1	1	1	1
0.48kPa 10% Stretch 24hrs (n=6)	1.03663	0.96985	1.0023	0.991999	0.636244	1.00316
3.24 kPa No Stretch (n=6)	1	1	1	1	1	1
3.24 kPa 10% Stretch 24hrs (n=9)	1.00563	0.974222	1.16237	1.26118	1.21493	1.01601
10.6kPa No Stretch (n=3)	1	1	1	1	1	1
10.6kPa 10% Stretch 24hrs (n=6)	1.27052	0.820279	1.26515	0.992058	1.31257	0.740314
		SE Below
0.48kPa No Stretch	0.137517	0.268828	0.326825	0.113822	0.171606	0.0201348
0.48kPa 10% Stretch 24hrs (n=9)	0.253367	0.185264	0.391145	0.152089	0.224439	0.375729
3.24 kPa No Stretch (n=6)	0.120819	0.147529	0.225201	0.247258	0.152856	0.131782
3.24 kPa 10% Stretch 24hrs (n=9)	0.146511	0.191629	0.156063	0.171929	0.131731	0.130242
10.6kPa No Stretch	0.0654107	0.0636535	0.0449322	0.0425488	0.0474699	0.150969
10.6kPa 10% Stretch 24hrs (n=9)	0.0685521	0.062157	0.162588	0.0748212	0.0905744	0.131396
10.6 col1
FALSE
10.6 col3
0.037972
10.6 elastin
0.238301
10.6 Loxl1
0.034739
10.6 SMA
0.117403

## Sheet: 6.26.20 Analyzed Data
Sample Name	Target Name	Cт Mean	dCt	2^-dCt	Sample Name	Target Name	Cт Mean	dCt	2^-dCt	Sample Name	Target Name	Cт Mean	dCt	2^-dCt	Sample Name	Target Name	Cт Mean	dCt	2^-dCt	Sample Name	Target Name	Cт Mean	dCt	2^-dCt	Sample Name	Target Name	Cт Mean	dCt	2^-dCt
A1	18S	17.296			C1	18S	14.1041			E1	18S	17.5788			G1	18S	18.7007			J1	18S	16.9338			J1	18S	16.5182
A2	18S	15.5179			C2	18S	14.8642			E2	18S	15.6028			G2	18S	17.3232			J2	18S	14.5828			J2	18S	14.0635
A3	18S	18.1743			C3	18S	13.048			E3	18S	15.4789			G3	18S	16.4905			J3	18S	14.7381			J3	18S	14.0746
B1	18S	16.0653			D1	18S	14.3269			F1	18S	15.9489			H1	18S	14.9288			K1	18S	14.4387			K1	18S	14.4448
B2	18S	15.6641			D2	18S	14.1163			F2	18S	17.1056			H2	18S	16.0885			K2	18S	16.5143			K2	18S	16.1361
B3	18S	17.1461			D3	18S	14.3134			F3	18S	16.8968			H3	18S	15.5007			K3	18S	16.2243			K3	18S	15.9031
A1	Col1	20.888	3.59196	8.293	C1	Col1	16.6425	2.53842	17.2131	E1	Col1	18.8339	1.25507	41.8974	G1	Col1	20.3427	1.64201	32.0409	J1	Col1	17.1189	0.185104	87.9585	J1	SMA	20.1945	3.67631	7.82204
A2	Col1	18.5051	2.98714	12.6119	C2	Col1	17.4932	2.62907	16.1648	E2	Col1	16.2752	0.67247	62.7432	G2	Col1	18.9413	1.61813	32.5757	J2	Col1	14.8322	0.249386	84.1254	J2	SMA
A3	Col1	26.0676	7.89323	0.420631	C3	Col1	15.6771	2.62913	16.1642	E3	Col1	15.5883	0.109427	92.6956	G3	Col1	18.1571	1.6666	31.4994	J3	Col1	14.1045	-0.633613	155.145	J3	SMA	16.558	2.48345	17.8816
B1	Col1	19.3893	3.32402	9.98548	D1	Col1	16.5988	2.2719	20.7057	F1	Col1	16.9056	0.956766	51.521	H1	Col1	14.4142	-0.514643	142.864	K1	Col1	14.6138	0.175122	88.5692	K1	SMA
B2	Col1	18.7198	3.05569	12.0267	D2	Col1	16.7011	2.5848	16.6685	F2	Col1	18.0317	0.926071	52.629	H2	Col1	15.5029	-0.585542	150.06	K2	Col1	16.6484	0.134075	91.1254	K2	SMA	8	-8.13611	28132.8
B3	Col1	20.5608	3.41472	9.37707	D3	Col1	16.4047	2.0913	23.4669	F3	Col1	17.2243	0.327517	79.6907	H3	Col1	15.2141	-0.286604	121.977	K3	Col1	15.6131	-0.611149	152.748	K3	SMA
A1	Col3	26.2717	8.97563	0.19864	C1	Col3	16.9884	2.88435	13.5433	E1	Col3	20.0191	2.44029	18.4246	G1	Col3	21.5122	2.81154	14.2443	J1	Col3	18.0821	1.14829	45.116
A2	Col3	23.8826	8.36472	0.303367	C2	Col3	17.4812	2.61709	16.2996	E2	Col3	18.2245	2.62172	16.2474	G2	Col3	20.5539	3.23077	10.6522	J2	Col3	16.7227	2.13992	22.6892
A3	Col3	28.8655	10.6912	0.0604839	C3	Col3	15.4535	2.40557	18.8734	E3	Col3	16.8952	1.41633	37.4663	G3	Col3	19.457	2.9665	12.7936	J3	Col3	15.5023	0.764243	58.8762
B1	Col3	24.1955	8.13022	0.35691	D1	Col3	16.2163	1.88936	26.9927	F1	Col3	19.0606	3.11169	11.5688	H1	Col3	16.2682	1.33943	39.5177	K1	Col3	15.4846	1.04587	48.4352
B2	Col3	17.0267	1.36257	38.8889	D2	Col3	16.4572	2.34084	19.7395	F2	Col3	19.2566	2.15106	22.5147	H2	Col3	17.3396	1.25109	42.0129	K2	Col3	17.4171	0.902828	53.4837
B3	Col3	25.5292	8.38311	0.299525	D3	Col3	16.4062	2.09279	23.4427	F3	Col3	19.3496	2.45289	18.2645	H3	Col3	16.8489	1.34818	39.2787	K3	Col3	17.0292	0.804893	57.2404
A1	SMA	24.8281	7.53209	0.540275	C1	SMA	18.5774	4.47337	4.50176	E1	SMA	23.5948	6.01595	1.54532	G1	SMA	23.8852	5.18457	2.74973	J1	SMA
A2	SMA	21.7113	6.19342	1.36645	C2	SMA	19.4624	4.59824	4.12851	E2	SMA	20.5698	4.96706	3.19718	G2	SMA	22.5187	5.19559	2.7288	J2	SMA
A3	SMA	30.2087	12.0344	0.0238394	C3	SMA	17.1304	4.08245	5.90282	E3	SMA	20.2896	4.81066	3.56325	G3	SMA	21.7864	5.29588	2.54554	J3	SMA
B1	SMA	21.0122	4.94689	3.24218	D1	SMA	18.719	4.39209	4.76266	F1	SMA	21.3458	5.39691	2.37339	H1	SMA	17.4757	2.54685	17.1128	K1	SMA
B2	SMA	21.7902	6.12605	1.43177	D2	SMA	19.3981	5.28173	2.57064	F2	SMA	19.8853	2.77974	14.5618	H2	SMA	18.2674	2.17893	22.084	K2	SMA
B3	SMA	23.1326	5.98647	1.57722	D3	SMA	17.8953	3.58184	8.35141	F3	SMA	21.3572	4.46041	4.54238	H3	SMA	18.5256	3.02482	12.2868	K3	SMA
A1	Fibronectin	23.0242	5.72812	1.88654	C1	Fibronectin	19.1722	5.06815	2.98081	E1	Fibronectin	21.4624	3.8836	6.77516	G1	Fibronectin	23.411	4.71036	3.81979	J1	Fibronectin	20.4349	3.50106	8.83234
A2	Fibronectin	21.5748	6.05688	1.50209	C2	Fibronectin	19.9399	5.07576	2.96514	E2	Fibronectin	20.0357	4.43293	4.62972	G2	Fibronectin	22.7394	5.41624	2.3418	J2	Fibronectin	19.9479	5.36511	2.42628
A3	Fibronectin	28.6825	10.5082	0.0686643	C3	Fibronectin	18.0154	4.9674	3.19641	E3	Fibronectin	18.3528	2.8739	13.6418	G3	Fibronectin	21.9227	5.43219	2.31605	J3	Fibronectin	18.1434	3.40532	9.43838
B1	Fibronectin	22.8749	6.80963	0.891451	D1	Fibronectin	18.7755	4.4486	4.5797	F1	Fibronectin	21.296	5.34711	2.45675	H1	Fibronectin	19.8201	4.89134	3.36947	K1	Fibronectin	19.0206	4.58192	4.17546
B2	Fibronectin	22.3107	6.64653	0.998146	D2	Fibronectin	18.8374	4.72107	3.79155	F2	Fibronectin	21.329	4.22339	5.35342	H2	Fibronectin	20.6655	4.57703	4.18965	K2	Fibronectin	20.7746	4.26033	5.21811
B3	Fibronectin	23.5898	6.44369	1.14883	D3	Fibronectin	18.7491	4.43568	4.62092	F3	Fibronectin	21.7009	4.80414	3.5794	H3	Fibronectin	20.2479	4.74714	3.72365	K3	Fibronectin	19.7094	3.48512	8.93048
A1	Loxl1	24.7207	7.42467	0.582036	C1	Loxl1	20.3768	6.27271	1.29338	E1	Loxl1	24.5956	7.01682	0.772197	G1	Loxl1	23.8733	5.17262	2.77258	J1	Loxl1	21.5974	4.66358	3.94569
A2	Loxl1	22.8068	7.28883	0.639504	C2	Loxl1	21.7598	6.89565	0.839851	E2	Loxl1	22.5301	6.92731	0.821619	G2	Loxl1	23.1269	5.80379	1.79013	J2	Loxl1	20.8317	6.24884	1.31496
A3	Loxl1	29.1629	10.9885	0.0492182	C3	Loxl1	19.5591	6.51117	1.09633	E3	Loxl1	21.6022	6.12328	1.43453	G3	Loxl1	22.5768	6.08628	1.47179	J3	Loxl1	20.2743	5.5362	2.15495
B1	Loxl1	23.4188	7.35354	0.611456	D1	Loxl1	20.3365	6.00954	1.5522	F1	Loxl1	23.6135	7.66464	0.492848	H1	Loxl1	19.5027	4.57388	4.1988	K1	Loxl1	20.7154	6.27671	1.2898
B2	Loxl1	22.8832	7.21908	0.671182	D2	Loxl1	20.6871	6.57079	1.05195	F2	Loxl1	23.9002	6.79457	0.900806	H2	Loxl1	20.1961	4.10761	5.80076	K2	Loxl1	21.8403	5.32594	2.49305
B3	Loxl1	24.4602	7.31413	0.628388	D3	Loxl1	20.4342	6.12077	1.43702	F3	Loxl1	23.7689	6.87211	0.853667	H3	Loxl1	20.0454	4.54467	4.28468	K3	Loxl1	21.01	4.78569	3.62546
A1	Elastin	24.5869	7.29084	0.638614	C1	Elastin	23.8308	9.72669	0.118025	E1	Elastin	23.6067	6.02791	1.53256	G1	Elastin	23.0207	4.32002	5.0066	J1	Elastin	19.2423	2.30848	20.1873
A2	Elastin	20.7166	5.19869	2.72294	C2	Elastin	18.9679	4.10379	5.81616	E2	Elastin	20.2967	4.69391	3.8636	G2	Elastin	21.5967	4.27358	5.17041	J2	Elastin	16.8132	2.23036	21.3106
A3	Elastin	26.3695	8.19513	0.341209	C3	Elastin	15.2417	2.19375	21.8582	E3	Elastin	19.2003	3.72136	7.58156	G3	Elastin	19.6341	3.14358	11.3159	J3	Elastin	16.2571	1.51905	34.8916
B1	Elastin	20.91	4.84469	3.48019	D1	Elastin	17.1264	2.79949	14.3638	F1	Elastin	19.5374	3.58855	8.31261	H1	Elastin	15.8724	0.943554	51.995	K1	Elastin	16.366	1.92729	26.2922
B2	Elastin	19.7773	4.11322	5.77824	D2	Elastin	17.6496	3.5333	8.63716	F2	Elastin	19.7796	2.67403	15.6688	H2	Elastin	17.0468	0.958294	51.4665	K2	Elastin	18.7017	2.18742	21.9543
B3	Elastin	22.3102	5.1641	2.78902	D3	Elastin	16.8567	2.54327	17.1554	F3	Elastin	20.0725	3.17577	11.0662	H3	Elastin	16.4656	0.964893	51.2316	K3	Elastin	18.5936	2.3693	19.3539
	Relative Expression
	Col1a1	Col3a1	SMA	Fibronectin	Loxl1	Elastin		Condition
A	7.10853	0.187497	0.643523	1.15243	0.423586	1.23426		0.48 kPa no stretch
B	10.4631	13.1818	2.08372	1.01281	0.637008	4.01582		0.48 kPa no stretch				> Data into Prism File Stretch and Stiffness							A1	Col1	8.293		A1	Col3	0.19864		A1	SMA	0.540275		A1	Fibronectin	1.88654		A1	Loxl1	0.582036		A1	Elastin	0.638614
C	16.514	20.7219	4.84436	3.04745	1.07652	9.26415		3.24 kPa no stretch											A2	Col1	12.6119		A2	Col3	0.303367		A2	SMA	1.36645		A2	Fibronectin	1.50209		A2	Loxl1	0.639504		A2	Elastin	2.72294
D	20.2804	23.3916	5.22824	4.33072	1.34706	13.3855		10.6 kPa no stretch											A3	Col1	0.420631		A3	Col3	0.0604839		A3	SMA	0.0238394		A3	Fibronectin	0.0686643		A3	Loxl1	0.0492182		A3	Elastin	0.341209
E	65.7787	24.0461	2.76858	8.34888	1.00945	4.3259		10.6 kPa no stretch											B1	Col1	9.98548		B1	Col3	0.35691		B1	SMA	3.24218		B1	Fibronectin	0.891451		B1	Loxl1	0.611456		B1	Elastin	3.48019
F	61.2802	17.4493	7.15918	3.79652	0.749107	11.6825		0.48 kPa 10% stretch											B2	Col1	12.0267		B2	Col3	38.8889		B2	SMA	1.43177		B2	Fibronectin	0.998146		B2	Loxl1	0.671182		B2	Elastin	5.77824
G	32.0387	12.5634	2.67469	2.82588	2.0115	7.16431		0.48 kPa 10% stretch											B3	Col1	9.37707		B3	Col3	0.299525		B3	SMA	1.57722		B3	Fibronectin	1.14883		B3	Loxl1	0.628388		B3	Elastin	2.78902
H	138.3	40.2698	17.1612	3.76092	4.76141	51.5644		3.24 kPa 10% stretch											C1	Col1	17.2131		C1	Col3	13.5433		C1	SMA	4.50176		C1	Fibronectin	2.98081		C1	Loxl1	1.29338		C1	Elastin	0.118025
J	109.076	42.2271	12.8518	6.899	2.47187	25.4632		10.6 kPa 10% stretch											C2	Col1	16.1648		C2	Col3	16.2996		C2	SMA	4.12851		C2	Fibronectin	2.96514		C2	Loxl1	0.839851		C2	Elastin	5.81616
K	110.814	53.0531		6.10802	2.46943	22.5335		10.6 kPa 10% stretch											C3	Col1	16.1642		C3	Col3	18.8734		C3	SMA	5.90282		C3	Fibronectin	3.19641		C3	Loxl1	1.09633		C3	Elastin	21.8582
																			D1	Col1	20.7057		D1	Col3	26.9927		D1	SMA	4.76266		D1	Fibronectin	4.5797		D1	Loxl1	1.5522		D1	Elastin	14.3638
	Relative Expression								Relative Expression										D2	Col1	16.6685		D2	Col3	19.7395		D2	SMA	2.57064		D2	Fibronectin	3.79155		D2	Loxl1	1.05195		D2	Elastin	8.63716
	Col1a1	Col3a1	SMA	Fibronectin	Loxl1	Elastin			Col1a1	Col3a1	Elastin		SMA	Fibronectin	Loxl1				D3	Col1	23.4669		D3	Col3	23.4427		D3	SMA	8.35141		D3	Fibronectin	4.62092		D3	Loxl1	1.43702		D3	Elastin	17.1554
0.48 kPa NS	8.78581	6.68464	1.36362	1.08262	0.530297	2.62504	n=6	0.48 kPa NS (n=6)	8.78581	6.68464	2.62504	0.48 kPa NS (n=6)	1.36362	1.08262	0.530297				E1	Col1	41.8974		E1	Col3	18.4246		E1	SMA	1.54532		E1	Fibronectin	6.77516		E1	Loxl1	0.772197		E1	Elastin	1.53256
3.24 kPa NS	16.514	20.7219	4.84436	3.04745	1.07652	9.26415	n=3	0.48 kPa S (n=6)	46.6595	15.0064	9.42341	0.48 kPa S (n=6)	4.91694	3.3112	1.3803				E2	Col1	62.7432		E2	Col3	16.2474		E2	SMA	3.19718		E2	Fibronectin	4.62972		E2	Loxl1	0.821619		E2	Elastin	3.8636
10.6 kPa NS	43.0295	23.7189	3.99841	6.3398	1.17825	8.85568	n=6	3.24 kPa NS (n=3)	16.514	20.7219	9.26415	3.24 kPa NS (n=3)	4.84436	3.04745	1.07652				E3	Col1	92.6956		E3	Col3	37.4663		E3	SMA	3.56325		E3	Fibronectin	13.6418		E3	Loxl1	1.43453		E3	Elastin	7.58156
0.48 kPa 10% S	46.6595	15.0064	4.91694	3.3112	1.3803	9.42341	n=6	3.24 kPa S (n=3)	138.3	40.2698	51.5644	3.24 kPa S (n=3)	17.1612	3.76092	4.76141				F1	Col1	51.521		F1	Col3	11.5688		F1	SMA	2.37339		F1	Fibronectin	2.45675		F1	Loxl1	0.492848		F1	Elastin	8.31261
3.24 kPa 10% S	138.3	40.2698	17.1612	3.76092	4.76141	51.5644	n=3	10.6 kPa NS (n=6)	43.0295	23.7189	8.85568	10.6 kPa NS (n=6)	3.99841	6.3398	1.17825				F2	Col1	52.629		F2	Col3	22.5147		F2	SMA	14.5618		F2	Fibronectin	5.35342		F2	Loxl1	0.900806		F2	Elastin	15.6688
10.6 kPa 10% S	109.945	47.6401	12.8518	6.50351	2.47065	23.9983	n=6	10.6 kPa S (n=6)	109.945	47.6401	23.9983	10.6 kPa S (n=6)	12.8518	6.50351	2.47065				F3	Col1	79.6907		F3	Col3	18.2645		F3	SMA	4.54238		F3	Fibronectin	3.5794		F3	Loxl1	0.853667		F3	Elastin	11.0662
	SE																		G1	Col1	32.0409		G1	Col3	14.2443		G1	SMA	2.74973		G1	Fibronectin	3.81979		G1	Loxl1	2.77258		G1	Elastin	5.0066
0.48 kPa NS	1.64275	5.8798	0.410019	0.229638	0.0885214	0.742971													G2	Col1	32.5757		G2	Col3	10.6522		G2	SMA	2.7288		G2	Fibronectin	2.3418		G2	Loxl1	1.79013		G2	Elastin	5.17041
3.24 kPa NS	0.2854	1.25658	0.440979	0.060925	0.107203	5.31404													G3	Col1	31.4994		G3	Col3	12.7936		G3	SMA	2.54554		G3	Fibronectin	2.31605		G3	Loxl1	1.47179		G3	Elastin	11.3159
10.6 kPa NS	11.0963	2.88421	0.888511	1.38423	0.126984	2.23261													H1	Col1	142.864		H1	Col3	39.5177		H1	SMA	17.1128		H1	Fibronectin	3.36947		H1	Loxl1	4.1988		H1	Elastin	51.995
0.48 kPa 10% S	7.67732	1.69348	1.78529	0.446014	0.307752	1.52857													H2	Col1	150.06		H2	Col3	42.0129		H2	SMA	22.084		H2	Fibronectin	4.18965		H2	Loxl1	5.80076		H2	Elastin	51.4665
3.24 kPa 10% S	6.8766	0.713866	2.3093	0.193917	0.424794	0.184323													H3	Col1	121.977		H3	Col3	39.2787		H3	SMA	12.2868		H3	Fibronectin	3.72365		H3	Loxl1	4.28468		H3	Elastin	51.2316
10.6 kPa 10% S	12.7325	4.95007	3.55658	1.10079	0.41964	2.18214													J1	Col1	87.9585		J1	Col3	45.116		J1	SMA	7.82204		J1	Fibronectin	8.83234		J1	Loxl1	3.94569		J1	Elastin	20.1873
																			J2	Col1	84.1254		J2	Col3	22.6892		J2	SMA	17.8816		J2	Fibronectin	2.42628		J2	Loxl1	1.31496		J2	Elastin	21.3106
																			J3	Col1	155.145		J3	Col3	58.8762		J3	SMA			J3	Fibronectin	9.43838		J3	Loxl1	2.15495		J3	Elastin	34.8916
																			K1	Col1	88.5692		K1	Col3	48.4352		K1	SMA			K1	Fibronectin	4.17546		K1	Loxl1	1.2898		K1	Elastin	26.2922
																			K2	Col1	91.1254		K2	Col3	53.4837		K2	SMA			K2	Fibronectin	5.21811		K2	Loxl1	2.49305		K2	Elastin	21.9543
																			K3	Col1	152.748		K3	Col3	57.2404		K3	SMA			K3	Fibronectin	8.93048		K3	Loxl1	3.62546		K3	Elastin	19.3539
																		Significance	Compared to unstretched control		Significance	Compared to 0.48 kPa
																		0.48 kPa Col1	0.000754278
																		0.48 kPa Col3	0.242744
																		0.48 kPa SMA	0.107011
																		0.48 kPa Fib	0.00230368
																		0.48 kPa Lox	0.0358716
																		0.48 kPa Eln	0.00445096
																		3.24 kPa Col1	0.000133409		3.24 kPa Col1	0.0222532			Relative Expression
																		3.24 kPa Col3	0.000170375		3.24 kPa Col3	0.347212			Col1a1	Col3a1	SMA	Fibronectin	Loxl1	Elastin
																		3.24 kPa SMA	0.0128726		3.24 kPa SMA	0.00230759		0.48 kPa NS	8.78581	6.68464	1.36362	1.08262	0.530297	2.62504
																		3.24 kPa Fib	0.0456541		3.24 kPa Fib	0.00113638		3.24 kPa NS	16.514	20.7219	4.84436	3.04745	1.07652	9.26415
																		3.24 kPa Lox	0.00235479		3.24 kPa Lox	0.0132735		10.6 kPa NS	43.0295	23.7189	3.99841	6.3398	1.17825	8.85568
																		3.24 kPa Eln	0.00289748		3.24 kPa Eln	0.177134
																		10.6 kPa Col1	0.00471437		10.6 kPa Col1	0.0192251
																		10.6 kPa Col3	0.0327008		10.6 kPa Col3	0.0389846			SE
																		10.6 kPa SMA	0.0243855		10.6 kPa SMA	0.0337958		0.48 kPa NS	1.64275	5.8798	0.410019	0.229638	0.0885214	0.742971
																		10.6 kPa Fib	0.934327		10.6 kPa Fib	0.0065445		3.24 kPa NS	0.2854	1.25658	0.440979	0.060925	0.107203	5.31404
																		10.6 kPa Lox	0.0226633		10.6 kPa Lox	0.00336678		10.6 kPa NS	11.0963	2.88421	0.888511	1.38423	0.126984	2.23261
																		10.6 kPa Eln	0.00127844		10.6 kPa Eln	0.0362316

## Sheet: 10.28.20 Control PA
Sample Name	Target Name	Cт Mean
J1	18S	24.2292
J2	18S	24.2763				> Data in Prism file PAAF Stiffness Combined
J3	18S	22.5335				J1-6 indicates 6 sections of control PA
J4	18S	20.9498
J5	18S	21.8916
J6	18S	23.1508									Relative Expression
J1	Col1	27.6569	3.4277	9.29309							Col1a1	Col3a1	SMA	Fibronectin	Loxl1	Elastin
J2	Col1	27.949	3.67269	7.84169						0.48 kPa NS	8.78581	6.68464	1.36362	1.08262	0.530297	2.62504
J3	Col1	25.475	2.94146	13.0177						3.24 kPa NS	16.514	20.7219	4.84436	3.04745	1.07652	9.26415
J4	Col1	24.8658	3.91603	6.62458						10.6 kPa NS	43.0295	23.7189	3.99841	6.3398	1.17825	8.85568
J5	Col1	25.9264	4.03477	6.10115
J6	Col1	28.4355	5.28477	2.56523
J1	Col3	28.1885	3.95923	6.42913
J2	Col3	27.9394	3.66301	7.89447			Col1a1	Col3a1	SMA	Fibronectin	Loxl1	Elastin
J3	Col3	25.7534	3.21991	10.7328		Ctrl PA	7.5739	6.4637	4.87162	1.0756	1.13298	2.1223
J4	Col3	25.0924	4.14267	5.66151
J5	Col3	26.038	4.14643	5.64679
J6	Col3	28.5419	5.3911	2.38296
J1	SMA	X	#VALUE!	#VALUE!
J2	SMA	X	#VALUE!	#VALUE!
J3	SMA	X	#VALUE!	#VALUE!
J4	SMA	25.4831	4.53336	4.3184
J5	SMA	X	#VALUE!	#VALUE!
J6	SMA	27.355	4.20428	5.42483
J1	Fib	31.401	7.17172	0.693583
J2	Fib	29.9108	5.63444	2.0131
J3	Fib	29.7396	7.20611	0.677242
J4	Fib	27.9049	6.95516	0.805912
J5	Fib	27.9275	6.03593	1.52407
J6	Fib	30.2296	7.07887	0.739686
J1	Loxl1	29.7599	5.53061	2.16331
J2	Loxl1	30.5983	6.3219	1.25002
J3	Loxl1	28.7424	6.20889	1.35188
J4	Loxl1	27.6596	6.70983	0.955302
J5	Loxl1	28.9867	7.09509	0.73142
J6	Loxl1	31.3261	8.17532	0.345926
J1	Eln	28.942	4.71276	3.81344
J2	Eln	29.7619	5.4856	2.23188
J3	Eln	27.6434	5.10991	2.89578
J4	Eln	27.4957	6.54593	1.07024
J5	Eln	27.5109	5.61932	2.03431
J6	Eln	30.3338	7.18308	0.688139
J1	Vim	26.4249	2.19569	21.8289
J2	Vim	27.1491	2.87274	13.6527
J3	Vim	25.6229	3.08939	11.749
J4	Vim	24.798	3.84827	6.94311
J5	Vim	25.5246	3.63297	8.06061
J6	Vim	27.9266	4.7758	3.65039

## Sheet: 12.8.20 Analyzed Data
Sample Name	Target Name	Cт Mean	dCt	2^(-dCt)*100				Sample Name	Target Name	Cт Mean	dCt	2^(-dCt)*100					Sample Name	Target Name	Cт Mean	dCt	2^(-dCt)*100
A1	18S	28.6242						C1	18S	27.9128							F1	18S	28.8255
A2	18S	28.8046						C2	18S	27.6612							F2	18S	27.9441
A3	18S	29.1653				A = 3 NS		C3	18S	27.6122							F3	18S	25.8949
B1	18S	29.927				B = 0.5 NS		C4	18S	26.5571							F1	Fib	X	X	X
B2	18S	28.989				C = 0.5 NSI		C1	Fib	X	X	X					F2	Fib	32.5313	4.58721	4.16018
B3	18S	27.952				D = 3 NSI		C2	Fib	33.8518	6.19062	1.3691					F3	Fib	30.1454	4.2505	5.25378
A1	Fib	33.7584	5.13421	2.84741				C3	Fib	34.5863	6.97404	0.795438					H1	18S	26.908
A2	Fib	34.1965	5.39187	2.38169		E = 0.5 S		C4	Fib	34.3049	7.74778	0.465249					H2	18S	27.5401
A3	Fib	X	X	X		F = 3 S											H3	18S	27.3327
B1	Fib	36.0987	6.1717	1.38719		G = 0.5 SI											H4	18S	26.4405
B2	Fib	35.0544	6.06543	1.49322		H = 3 SI											H1	Fib	32.1515	5.24353	2.63962
B3	Fib	35.736	7.78403	0.453703				Sample Name	Target Name	Cт Mean	dCt	2^(-dCt)*100					H2	Fib	32.3585	4.81834	3.54433
								D1	18S	27.0477							H3	Fib	31.8026	4.46987	4.51267
								D2	18S	26.6991							H4	Fib	31.3223	4.88183	3.39174
> Into Prism File Fibronectin Inhibition								D3	18S	26.7274
								D4	18S	28.6582
								E1	18S	26.3631
								E2	18S	27.1505
								D1	Fib	34.062	7.0143	0.773546
								D2	Fib	35.2822	8.58309	0.260755
								D3	Fib	33.3859	6.65845	0.989935
								D4	Fib	36.0869	7.4287	0.580417
								E1	Fib	33.2444	6.88131	0.848239
								E2	Fib	33.6117	6.46119	1.13498
								E3	18S	26.3048
								E4	18S	24.2779
								G1	18S	25.7115
								G2	18S	24.6823
								G3	18S	26.4534
								G4	18S	25.9284
								E3	Fib	32.9108	6.60599	1.02659
								E4	Fib	31.5286	7.25073	0.656619
								G1	Fib	33.228	7.51646	0.546162
								G2	Fib	32.3936	7.71133	0.477155
								G3	Fib	32.3296	5.87617	1.70254
								G4	Fib	31.6722	5.74379	1.86615

## Sheet: Sheet1
Sample Name	Target Name	Cт Mean	dCt	2^(-dCt)*100		Sample Name	Target Name	Cт Mean	dCT	2^(-dCT)*100		Sample Name	Target Name	Cт Mean	dCT	2^(-dCt)*100
J1	18S	25.5553				K1	18S	22.4053				L1	18s	24.5781
J2	18S	26.0197				K2	18S	23.7373				L2	18s	22.8997
J3	18S	22.895				K3	18S	22.4695				L3	18s	25.4574
J4	18S	26.0115				K4	18S	24.0433				L4	18s	25.7807
J5	18S	25.3179				K5	18S	26.1698				L5	18s	22.997
J6	18S	23.7044				K6	18S	23.0119				L6	18s	21.8374
J1	Col1	31.2128	5.65749	1.98119		K1	Col1	25.2097	2.80446	14.3144		L1	col1	28.7444	4.1663	5.56953
J2	Col1	30.0622	4.04254	6.06839		K2	Col1	26.6484	2.91109	13.2946		L2	col1	26.4485	3.54885	8.54454
J3	Col1	26.5597	3.6647	7.88523		K3	Col1	24.8849	2.41538	18.7455		L3	col1	29.6273	4.1699	5.55566
J4	Col1	30.6087	4.59726	4.1313		K4	Col1	27.9287	3.88535	6.76693		L4	col1	30.6011	4.82044	3.53919
J5	Col1	29.313	3.99505	6.27148		K5	Col1	31.1594	4.98965	3.1475		L5	col1	26.3347	3.33763	9.89173
J6	Col1	27.8334	4.12901	5.71539		K6	Col1	25.9253	2.9134	13.2733		L6	col1	25.4921	3.65468	7.94018
J1	Fib	28.7937	3.23843	10.5958		K1	Fib	26.6395	4.23419	5.31353		L1	Fib	28.469	3.8909	6.74095
J2	Fib	30.0142	3.99456	6.2736		K2	Fib	27.9575	4.22021	5.36527		L2	Fib	27.3861	4.4864	4.46129
J3	Fib	27.96	5.065	2.98733		K3	Fib	26.8572	4.38774	4.77702		L3	Fib	28.5902	3.13272	11.4014
J4	Fib	31.1155	5.10398	2.9077		K4	Fib	28.1053	4.06202	5.98703		L4	Fib	28.2543	2.47363	18.0037
J5	Fib	30.1711	4.85321	3.45969		K5	Fib	28.8918	2.72206	15.1558		L5	Fib	27.5821	4.58508	4.16632
J6	Fib	28.2886	4.58423	4.16879		K6	Fib	27.3315	4.31957	5.00817		L6	Fib	26.6855	4.84815	3.47186
J	0.5 kPa 4h Stretch
K	3 kPa 4h Stretch
L	10 kPa 4h Stretch

[truncated: 3 more sheets: PAAF Stiffness-Stretch Combined, M&M Section, Plots]
