# Supplementary material for: Substrate Stiffness and Stretch Regulate Profibrotic Mechanosignaling in Pulmonary Arterial Adventitial Fibroblasts
Source: Cells. 2021 Apr 23;10(5):1000. doi: 10.3390/cells10051000 (PMC8146344; doi:10.3390/cells10051000)
Supplement: Supplementary file 1 [file cells-10-01000-s001.zip › Table S2 - IntDenCTCFActa2Col3.xlsx]

## Sheet: TxRed
Cell	Int Den	CTCF		C	0.5 kPa	Glass
C1A	7.028e-05	2.14642e-05		D	3 kPa	Glass
C1B	0.0002191	7.28502e-05		E	10 kPa	Glass
	4.92e-05	2.04364e-05							IntDen	CTCF			average CTCF	SEM		FC
	6.6e-05	3.24667e-05		G	3 kPa stretch	PDMS		C1A	7.028e-05	2.14642e-05		0.5 kPa NS	2.67944e-05	6.44144e-06
	0.0001323	5.54713e-05		H	10 kPa stretch	PDMS		C1B	9.67478e-05	3.43462e-05		3 kPa NS	0.000104487	1.30382e-05		3.89958
	4.162e-05	2.33591e-05						C1C	2.652e-05	1.4662e-05		10 kPa NS	9.97251e-05	1.32499e-05		3.72186
	7.904e-05	2.98517e-05		Image Parameters				C2A	1.433e-05	3.95352e-06
	0.0001176	3.58732e-05		Glass Slides				C2B	0.000159241	5.3246e-05
	9.112e-05	2.18743e-05		TxRed				C3A	7.92022e-05	3.30947e-05
	7.475e-05	1.69333e-05		Light	0.92			D1A	0.000105226	6.4159e-05
C1C	4.101e-05	2.157e-05		Exp	0.0548			D1B	0.000243527	0.000130678
	1.203e-05	7.75415e-06		Gain	1			D1C	0.000215796	0.000120967
								D2A	0.000136525	7.23214e-05
C2A	1.433e-05	3.95352e-06		IRD68				D2B	0.000167927	9.15678e-05
C2B	0.000186	6.51561e-05		Light	1			D2C	0.000160391	7.55761e-05
	0.0003222	0.00011548		Exp	0.1426			D3A	0.0005193	0.000183275
	0.0001467	5.85726e-05		Gain	2			D3C	0.000181631	9.73538e-05
	9.067e-05	3.56582e-05						E1A	0.000208801	0.00016526
	0.0001261	3.44448e-05		PDMS Slides				E1B	0.000141256	9.79986e-05
	0.0005307	0.000121964		TxRed				E1C	0.0001647	9.01857e-05
	8.851e-05	3.612e-05		Light	0.92			E2A	7.46e-05	5.69944e-05
	7.998e-05	3.72017e-05		Exp	0.0548			E2B	0.00011834	8.95506e-05
	0.0001524	6.50977e-05		Gain	1			E2C	0.00014078	9.83612e-05
	0.000235	7.92223e-05			(same as above)
	0.0001132	3.80956e-05		IRD68
	6.084e-05	2.82727e-05		Light	1
	7.856e-05	1.73272e-05		Exp	0.0751
	8.371e-05	3.19494e-05		Gain	2
	9.404e-05	3.41269e-05
C3A	4.098e-05	2.02511e-05
	3.035e-05	1.43838e-05
	6.077e-05	2.42947e-05
	4.089e-05	1.67175e-05
	0.0001096	4.77547e-05
	7.657e-05	2.781e-05
	0.0001887	6.9698e-05
	7.506e-05	2.79455e-05
	8.99e-05	4.89969e-05
D1A	7.127e-05	5.0888e-05
	0.0001319	9.914e-05
	9.825e-05	6.53086e-05
	2.917e-05	1.84883e-05
	6.392e-05	4.69713e-05
	7.168e-05	4.61356e-05
	0.0003672	0.000237195
	6.526e-05	4.90267e-05
	5.058e-05	3.54128e-05
	7.481e-05	5.67037e-05
	7.314e-05	5.43764e-05
	0.0001276	9.8831e-05
	9.212e-05	6.57581e-05
	5.57e-05	4.39546e-05
	6.211e-05	4.60434e-05
	7.116e-05	4.68282e-05
	4.404e-05	2.79444e-05
	6.003e-05	4.26487e-05
	5.556e-05	4.30509e-05
	5.06e-05	3.94829e-05
	7.979e-06	5.83293e-06
	4.45e-05	3.01928e-05
	0.0001508	8.22564e-05
	0.0001782	0.000119107
	8.799e-05	5.00139e-05
	0.0001754	5.8925e-05
	0.0001269	5.37e-05
	0.0001167	5.15078e-05
	0.0004091	0.000209922
	0.0001742	5.97744e-05
	4.605e-05	2.59934e-05
	0.0001333	9.16748e-05
D1B	0.0001056	6.0159e-05
	0.0001266	8.3055e-05
	0.0006183	0.00036825
	0.0002991	0.000163785
	0.0002549	0.000164165
	0.0003478	0.000242124
	0.0001106	6.69657e-05
	0.0001197	8.75939e-05
	8.458e-05	6.15088e-05
	5.246e-05	3.7749e-05
	0.0001555	0.000103095
	0.000122	7.73454e-05
	8.826e-05	6.35428e-05
	0.0006632	0.000387382
	0.0001273	4.97015e-05
	5.555e-05	3.00375e-05
	0.0002934	0.000115331
	0.0001977	6.34485e-05
	0.0001285	6.47928e-05
	0.0003803	0.000176069
	0.0002247	0.000113045
	0.00047	0.000188918
	0.0001871	9.43482e-05
	0.0002663	0.000131102
	0.0009191	0.000501431
	0.00033	0.000164616
	0.0002266	0.000122969
	0.000225	9.70779e-05
	0.0001414	7.08037e-05
	0.0001466	7.16616e-05
	0.0004309	0.000192998
	0.0001814	9.92957e-05
	0.0002718	0.0001588
	0.0004487	0.000247579
	0.0001036	6.77735e-05
	4.596e-05	3.07409e-05
	0.000918	0.000458601
	0.0002495	0.00013152
	4.757e-05	2.0273e-05
	0.0002722	0.000123808
	8.784e-05	4.4754e-05
	0.0002705	0.000104324
	0.0002255	0.00013919
	0.0001494	9.83943e-05
	0.0001441	8.92505e-05
	5.202e-05	2.61577e-05
	0.0001951	0.000113777
	0.0001268	8.56129e-05
	0.0002438	0.000148305
D1C	0.0001179	8.12793e-05
	0.0002128	0.000148596
	0.000128	8.43006e-05
	0.0003042	0.000148596
	0.0002971	0.000200309
	0.0001757	9.58273e-05
	0.0001704	0.000103657
	0.000174	0.000118825
	0.0001317	8.42747e-05
	0.000154	8.0746e-05
	0.0001854	9.48972e-05
	0.0001443	9.73344e-05
	0.0001553	9.8583e-05
	0.0001402	7.88098e-05
	0.0001855	0.000106145
	0.0001478	8.2178e-05
	6.002e-05	3.08668e-05
	0.001	0.000442171
D2A	0.0001049	5.94566e-05
	8.052e-05	3.71724e-05
	4.891e-05	1.82268e-05
	0.0002617	0.000177556
	0.0003801	0.00015197
	8.51e-05	5.67009e-05
	5.349e-05	3.44827e-05
	7.748e-05	4.30061e-05
D2B	0.0001011	4.51331e-05
	0.0002052	0.000109868
	0.0001315	8.59759e-05
	0.0002467	0.000138612
	0.0001167	6.92115e-05
	8.592e-05	5.20179e-05
	0.0004394	0.000232099
	0.0004758	0.000247468
	0.0001118	7.6182e-05
	5.75e-05	3.74951e-05
	0.0001866	0.000100064
	4.741e-05	2.20616e-05
	0.0002093	0.000121198
	9.245e-05	5.09618e-05
	6.953e-05	4.69723e-05
	0.0002156	0.000109126
	0.0001191	6.08061e-05
	0.0001622	7.86265e-05
	0.0001168	5.59102e-05
D2C	0.0001589	6.23854e-05
	7.63e-05	3.81224e-05
	6.937e-05	2.05735e-05
	0.0001305	4.79313e-05
	4.448e-05	1.87142e-05
	0.0004768	0.000219582
	0.0001782	5.07807e-05
	0.0002464	0.000107206
	7.245e-05	2.94413e-05
	8.924e-05	2.93238e-05
	7.873e-05	3.54666e-05
	5.184e-05	2.48759e-05
	4.271e-05	1.90784e-05
	3.886e-05	1.56798e-05
	2.346e-05	1.04972e-05
	6.522e-05	2.70745e-05
	0.000106	4.71714e-05
	3.683e-05	1.47526e-05
	4.498e-05	2.38042e-05
	5.994e-05	2.38505e-05
	0.0002082	8.69892e-05
	0.0002112	9.52369e-05
	0.001	0.000584884
	0.000436	0.000215943
	6.317e-05	4.00373e-05
D3A	0.001	0.000397345
	0.0002424	7.91766e-05
	0.0003155	7.33019e-05
D3C	9.683e-05	5.08452e-05
	0.0001451	7.09709e-05
	7.912e-05	5.03765e-05
	0.0002483	0.000112873
	0.0005217	0.000296883
	0.0001131	4.66099e-05
	8.1e-05	4.13284e-05
	0.0002374	0.000114341
	0.0002777	0.00015436
	8.407e-05	3.93589e-05
	0.0001184	5.52951e-05
	0.0001487	7.46045e-05
	3.791e-05	2.03939e-05
	0.0003823	0.000200667
	0.0001082	6.87186e-05
	9.475e-05	5.63117e-05
	0.0001198	7.6108e-05
	0.0001179	7.0675e-05
	0.0004566	0.00025588
	0.000161	8.53766e-05
	0.0003658	0.000182342
	0.0002525	0.00013196
	0.0001007	6.54854e-05
	0.0001038	6.2913e-05
	8.399e-05	5.46664e-05
	0.0001108	5.73549e-05
	0.0001351	6.47833e-05
	0.0002522	0.000121933
	0.0001586	6.88502e-05
	0.0001051	6.24446e-05
	0.0002373	0.000122198
	0.0003239	0.000182378
	0.0002367	0.000133224
	7.908e-05	5.7521e-05
E1A1	0.0003532	0.000284757
E1A2	0.0001502	0.000117463
E1A3	0.0003999	0.000305011
E1A4	9.811e-05	7.39577e-05
E1A5	0.0001215	9.81461e-05
E1A6	0.0002629	0.000202971
E1A7	0.0001002	7.77551e-05
E1A8	0.0001717	0.000144181
E1A9	0.0002215	0.000183099
E1B1	0.000138	0.000106785
E1B2	4.272e-05	3.08114e-05
E1B3	2.871e-05	1.95802e-05
E1B4	0.000372	0.000263363
E1B5	6.552e-05	4.4662e-05
E1B6	0.0001378	9.53098e-05
E1B7	0.0001031	6.47693e-05
E1B8	4.957e-05	3.38027e-05
E1B9	0.0003791	0.000252828
E1B10	9.604e-05	6.80754e-05
E1C1	0.0001647	9.01857e-05
E2A1	7.46e-05	5.69944e-05
E2B2	5.302e-05	4.17707e-05
E2B3	0.0001426	0.000105486
E2B4	0.0001594	0.000121395
E2C1	0.0001062	8.30689e-05
E2C2	0.0002043	0.000159889
E2C3	0.0002461	0.000168796
E2C4	0.0001077	6.06251e-05
E2C5	0.0001249	8.44272e-05
E2C6	0.0001055	6.89722e-05
E2C7	9.076e-05	6.27507e-05

## Sheet: IRD068
Cell	IntDen	Corrected Total Cell Fluorescence
C1A	4.076e-05	1.27686e-05							IntDen	CTCF			average CTCF	SEM		FC
C1B	9.324e-05	3.25096e-05		C	0.5 kPa	Glass		C1A	4.076e-05	1.27686e-05		0.5 kPa NS	1.64603e-05	2.52274e-06			0.5 kPa NS
	5.279e-05	2.53699e-05		D	3 kPa	Glass		C1B	6.69633e-05	1.57391e-05		3 kPa NS	4.40543e-05	4.5366e-06		2.67639	3 kPa NS
	4.678e-05	1.36295e-05		E	10 kPa	Glass		C1C	3.1425e-05	1.21508e-05		10 kPa NS	3.13818e-05	4.29991e-06		1.90651	10 kPa NS
	7.968e-05	2.85715e-05						C2A	2.904e-05	1.44659e-05
	4.098e-05	1.76143e-05						C2B	7.01857e-05	1.36034e-05
	5.193e-05	1.11654e-05						C3A	0.000102142	3.00343e-05
	9.571e-05	2.32429e-06						D1A	8.53962e-05	2.93884e-05
	8.118e-05	3.87891e-06		Image Parameters				D1B	0.000148768	4.45272e-05
	6.038e-05	6.5885e-06		Glass Slides				D1C	0.000152728	4.25506e-05
C1C	5.109e-05	1.87601e-05		TxRed				D2A	0.000121012	2.88364e-05
	1.176e-05	5.54148e-06		Light	0.92			D2B	0.000189896	7.1234e-05
				Exp	0.0548			D2C	0.000132233	3.88472e-05
C2A	2.904e-05	1.44659e-05		Gain	1			D3A	0.0001642	4.29496e-05
C2B	7.067e-05	1.09976e-05						D3C	0.000134654	5.41009e-05
	0.0001256	2.72357e-05		IRD68				E1A	0.000106509	3.45701e-05
	8.566e-05	3.58196e-05		Light	1			E1B	9.3533e-05	3.62349e-05
	7.947e-05	2.26023e-05		Exp	0.1426			E1C	9.796e-05	3.73794e-05
	0.0001176	2.76955e-05		Gain	2			E2A	0.0001341	4.4541e-05
	4.476e-05	5.07416e-06						E2B	6.82933e-05	2.29247e-05
	3.753e-05	3.92267e-06						E2C	8.65014e-05	1.26406e-05
	0.0001185	1.5934e-05
	8.682e-05	9.9277e-06
	3.553e-05	4.84818e-06
	2.996e-05	8.39743e-06
	4.375e-05	6.03637e-06
	6.901e-05	7.4727e-06
	3.774e-05	4.48358e-06
C3A	7.861e-05	2.84143e-05
	3.854e-05	1.11901e-05
	8.51e-05	2.38469e-05
	4.174e-05	1.1665e-05
	0.0001088	3.71563e-05
	9.314e-05	2.53414e-05
	0.0002552	8.31894e-05
	0.0001207	2.14375e-05
	9.745e-05	2.80673e-05
D1A	7.127e-05	4.16194e-05
	7.412e-05	3.38591e-05
	0.0001055	4.01292e-05
	3.274e-05	1.5026e-05
	0.000343	0.00014308
	4.982e-05	2.4312e-05
	3.09e-05	1.2266e-05
	4.598e-05	1.86994e-05
	8.025e-05	4.25411e-05
	8.404e-05	3.72083e-05
	2.675e-05	1.42141e-05
	5.268e-05	2.55754e-05
	6.033e-05	2.06558e-05
	3.405e-05	1.16095e-05
	2.472e-05	8.35163e-06
	4.095e-05	2.07535e-05
	3.154e-05	1.4805e-05
	2.619e-05	1.18985e-05
	2.535e-05	1.13225e-05
	4.698e-05	1.70887e-05
	0.0001069	4.27608e-05
	9.098e-05	3.22256e-05
	0.0001607	3.69427e-05
	9.342e-05	1.03498e-05
	0.0003132	3.695e-05
	0.0001766	2.5844e-05
	5.976e-05	1.56144e-05
	9.841e-05	3.91848e-05
	8.936e-05	4.7376e-05
D1B	9.516e-07	1.21719e-07
	6.864e-05	2.99425e-05
	0.0004568	0.000205971
	0.000213	7.90628e-05
	7.105e-05	1.4308e-05
	7.667e-05	3.5384e-05
	0.000101	3.1322e-05
	6.277e-05	3.2992e-05
	3.954e-05	1.6335e-05
	5.377e-05	2.4268e-05
	0.0003782	9.022e-05
	8.019e-05	2.2272e-05
	4.862e-05	2.4071e-05
	0.000165	4.6434e-05
	6.761e-05	7.3779e-06
	0.0001767	2.65329e-05
	0.0001438	4.50435e-05
	0.0003638	4.93514e-05
	0.0001241	1.71919e-05
	0.0001305	1.6614e-05
	0.0004543	0.000414034
	0.0001875	3.9648e-05
	0.0001731	2.9172e-05
	0.0001228	3.388e-05
	6.026e-05	8.93665e-06
	0.000318	4.52075e-05
	8.64e-05	1.08862e-05
	0.0001409	2.51502e-05
	0.0003457	8.01381e-05
	6.051e-05	1.8326e-05
	2.472e-05	6.82728e-06
	0.000485	6.38665e-05
	9.419e-05	1.55404e-05
	7.487e-05	1.53758e-05
	5.311e-05	6.87721e-06
	0.0001621	1.29604e-05
	2.02e-05	2.02693e-06
	0.0001475	5.21965e-05
	0.0001055	3.54403e-05
	0.0001087	3.76297e-05
	6.272e-05	2.22609e-05
	0.0001504	5.6517e-05
	9.822e-05	4.09757e-05
	0.0001864	7.05093e-05
D1C	9.308e-05	3.16805e-05
	0.0001855	7.45423e-05
	0.0001086	3.61958e-05
	0.0002867	7.73724e-05
	0.000132	4.81254e-05
	9.714e-05	2.22822e-05
	9.161e-05	2.68093e-05
	8.75e-05	3.15497e-05
	8.357e-05	2.52294e-05
	0.0001058	2.04756e-05
	0.000109	2.43508e-05
	9.169e-05	3.53275e-05
	9.521e-05	2.63147e-05
	0.0001112	2.22474e-05
	0.0001326	2.98556e-05
	3.827e-05	9.76228e-06
	0.0007469	0.00018124
D2A	9.96e-05	3.4768e-05
	8.497e-05	1.1659e-05
	5.612e-05	1.34764e-05
	0.0001991	5.47581e-05
	0.0003447	5.6558e-05
	8.189e-05	2.22371e-05
	5.912e-05	2.76506e-05
	4.26e-05	9.58359e-06
D2B	8.596e-05	2.35034e-05
	0.0001444	3.53055e-05
	0.0001387	5.95671e-05
	0.0002776	6.48126e-05
	0.0001252	4.91831e-05
	8.681e-05	3.83031e-05
	0.0005264	0.000178173
	0.0005375	0.00021554
	0.0001207	5.65734e-05
	6.866e-05	2.76319e-05
	0.0002146	9.87247e-05
	6.406e-05	2.4653e-05
	0.0002365	7.74476e-05
	0.0001216	3.87384e-05
	7.163e-05	3.82423e-05
	0.0002534	9.89125e-05
	0.0001757	8.27068e-05
	0.000195	8.11181e-05
	0.0001636	6.43098e-05
D2C	0.0001186	3.29123e-05
	4.018e-05	1.50111e-05
	7.967e-05	2.26721e-05
	9.533e-05	1.91127e-05
	3.553e-05	7.27337e-06
	0.0003561	8.06501e-05
	0.0001311	1.98984e-05
	0.0001844	5.78704e-05
	6.148e-05	1.57221e-05
	7.605e-05	2.10166e-05
	6.205e-05	2.23118e-05
	4.695e-05	1.6554e-05
	3.7e-05	1.33172e-05
	3.435e-05	1.02184e-05
	1.295e-05	3.73413e-06
	4.223e-05	1.43558e-05
	7.898e-05	2.46352e-05
	1.651e-05	4.29904e-06
	2.6e-05	8.39528e-06
	4.197e-05	1.1768e-05
	0.0001672	5.67111e-05
	0.0001697	3.9838e-05
	0.0009396	0.000332931
	0.0004175	0.000107001
	3.44e-05	1.29724e-05
D3A	0.0001189	3.15768e-05
	0.0002095	5.43224e-05
D3C	0.0001053	5.71883e-05
	9.204e-05	3.45378e-05
	5.706e-05	2.63941e-05
	0.0001595	5.85214e-05
	0.0005217	0.000296883
	0.0001131	4.66099e-05
	5.495e-05	1.39045e-05
	0.0001152	2.40351e-05
	0.0002249	7.32596e-05
	5.486e-05	2.62696e-05
	9.515e-05	5.07172e-05
	9.999e-05	3.5223e-05
	2.579e-05	1.15899e-05
	0.0004342	0.000143916
	7.122e-05	3.00112e-05
	7.76e-05	3.2503e-05
	8.958e-05	4.06131e-05
	0.0001091	5.11462e-05
	0.0003266	0.000124845
	0.0001004	3.40893e-05
	0.0002595	9.05065e-05
	0.0001083	3.82073e-05
	0.0001379	6.19035e-05
	7.05e-05	3.40745e-05
	8.006e-05	4.88488e-05
	5.902e-05	1.68024e-05
	0.000105	3.13205e-05
	0.0001673	6.39652e-05
	9.212e-05	2.74658e-05
	5.766e-05	2.28625e-05
	0.0001315	3.83616e-05
	0.0001939	6.29101e-05
	0.0001318	5.98344e-05
	5.544e-05	3.01097e-05
E1A1	0.0001778	5.54477e-05
E1A2	4.974e-05	1.06387e-05
E1A3	0.000238	8.87634e-05
E1A4	6.128e-05	1.62261e-05
E1A5	6.354e-05	1.90874e-05
E1A6	0.0001489	4.42647e-05
E1A7	4.923e-05	1.7184e-05
E1A8	6.949e-05	2.52367e-05
E1A9	0.0001006	3.4282e-05
E1B1	0.0001128	6.00686e-05
E2B2	3.397e-05	1.41563e-05
E1B3	1.697e-05	6.99583e-06
E1B4	0.0002379	8.51578e-05
E1B5	4.974e-05	2.34805e-05
E1B6	8.453e-05	3.38133e-05
E1B7	7.168e-05	2.67438e-05
E1B8	2.668e-05	1.23519e-05
E1B9	0.0002457	7.29636e-05
E1B10	5.536e-05	2.66178e-05
E1C1	9.796e-05	3.73794e-05
E2A1	0.0001341	4.4541e-05
E2B2	2.48e-05	5.89959e-06
E2B3	8.59e-05	2.89218e-05
E2B4	9.418e-05	3.39525e-05
E2C1	5.548e-05	7.90482e-06
E2C2	9.046e-05	2.44134e-05
E2C3	0.0001479	2.10916e-05
E2C4	7.643e-05	2.79142e-06
E2C5	8.969e-05	7.08633e-06
E2C6	8.468e-05	1.41435e-05
E2C7	6.087e-05	1.1053e-05
